# Supplementary material for: Isolation and Characterization of a Novel Autographiviridae Phage and Its Combined Effect with Tigecycline in Controlling Multidrug-Resistant Acinetobacter baumannii-Associated Skin and Soft Tissue Infections
Source: Viruses. 2022 Jan 20;14(2):194. doi: 10.3390/v14020194 (PMC8878389; doi:10.3390/v14020194)
Supplement: Supplementary file 1 [file viruses-14-00194-s001.zip › Table S2.xls]

## Sheet: Supplementary Table S2
Supplementary Table S2. Annotation of the specific function of ORFs in phage vABWU2101 genome was conducted using the RAST database
Locus_Tag	Start	End	Strand	Amino acid	Nucleotide	Protein
vABWU2101_00001	17	196	-	MQDLITVPDRSVMAEYRGEQVKCHPVYLSTEVIMKLVDIAVEEGFEYIYEDTIRKLLGL	atgcaggatttaattacagtaccagatcgttcagtgatggcagagtacagaggtgaacaggttaaatgtcatcctgtgtacttatctacagaagttattatgaagttagtcgatatagctgtagaggaaggtttcgaatatatttatgaagatactattcggaagttactagggctgtag	Hypothetical protein
vABWU2101_00002	207	410	-	MKVNLSALKKIKHSDAVNVVNTLGTIVESAKAVNSVQEYKGKDKVNKGLSGASKALDIAAVILNILK	atgaaggtaaatctatcagcactaaagaagatcaagcacagtgatgcagtgaatgtagtaaacactctaggaaccatcgtagagagcgctaaggctgttaattctgttcaggagtacaaaggtaaggacaaggttaataaagggctatcaggagcttctaaagcgctagatatagctgctgttattcttaatatcttgaagtaa	Phage protein
vABWU2101_00003	367	504	-	MTEQEIKERLANNWLVINAAKQLVLFVKEKLNEGKSISTKEDQAQ	atgacagaacaagaaattaaagaaagactagctaataattggttagtcatcaatgctgctaagcagttagtactattcgtgaaggagaaattaaatgaaggtaaatctatcagcactaaagaagatcaagcacagtga	Phage DNA-binding protein
vABWU2101_00004	501	2438	-	MIDATFRERFKRLRAHVAQHNDRPELIPKEDREMFALMFAGLFLSFRDFAELGMAYLGFKMSEIQDDIADYMQHGYKYRMVQAQRGQAKSTLAALYCIWRLIQRPKDRCLIVSAGGDQADSIALIITRIINQWDILCWMRPDTTRGDRDSAKNYDIHCDLKGIDKSASVSSVGISAQLAGKRADFLLADDIEVMRNSMTQTEREKLALQTREFSAICIHGDIMYLGTPQTKDSIYRELPRRGFSVRVWTGRYPTNEELERYGSGTEIAPMIMKRLLENPELQTGGGIEGNRGQPTDPNHIGEETLQSKELDYGPEGFALQYMLDTTLSDEMRTKIKLSDIPVVGTGTDSAPEVVQYKCDPTTAYKELTPAMTAFRMYWGIGSDKSVPFEHKVMIIDPAG…	atgattgatgcgacgttccgagaacgctttaaaagattacgggcacatgttgcccaacacaatgatagaccagagttaatccctaaagaagatcgcgaaatgttcgcattaatgtttgcagggttattcctgagctttcgagactttgctgagttaggtatggcttatctcggttttaagatgtcggagattcaggatgacattgcggattacatgcagcatggttataagtaccgtatggtgcaggcacaacgtgggcaggctaagagtaccttagctgctttatattgtatctggcgtcttatacagcgtcctaaagaccgttgtttgattgtatctgctggtggcgatcaggctgactctatcgcactgattattacacgtatcattaaccaatgg…	Phage terminase large subunit Gp19, DNA packaging
vABWU2101_00005	2448	2756	-	MAGKKTGASVSRLCLLHELLVDMFIKDIKDAIDGNYPLASADKNVIVTFLKNESITATPDADGMEKLKEELKDLSEAQRAKVDALVTQVESGQFDDLLGPIQ	atggcaggtaagaaaacaggggctagtgttagccgtctatgcttattgcatgagttgttggtggatatgttcattaaagatattaaggatgctatagatggtaactaccctttagcatctgctgataagaacgttatcgttacgttcttaaagaatgaaagcattacagccacacctgatgcagatggtatggagaaattaaaagaagaattaaaagacctatccgaagcacaacgtgcgaaggtagatgctttagtaacacaagttgaatcaggtcaattcgatgatctgttaggacctatacaataa	Phage terminase small subunit Gp18, DNA packaging
vABWU2101_00006	2816	3373	-	MILTKDGFNIIRNELFEGKLDQTQVDAINFIVEKATEYGLTYPEAAYLLATIYHETGLPSGYRTMRPIKEAGSDSYLRSKKYYPYIGYGYVQLTWEENYVRIGKLIGIDLVKNPEKALEPLIAIQITIKGMLNGWFTGLGFRRKRPVSKYNKQQYVAARNIINGKDKAELIAKYAIIFERALRSL	atgattctgactaaagacgggtttaatattatccgtaatgagttattcgaaggtaagttagaccaaactcaagtagatgcaataaactttattgtagagaaagctactgaatatggtttaacttatccagaggcagcttatttactagctactatttatcatgagactggtttaccgagtggctatcgaactatgcgaccgattaaagaagctggttcggatagctaccttcgatctaagaagtactacccatacatcggttatggttatgtacagttaacttgggaggagaactatgtacgtattggtaaacttattggaattgatctggttaagaatcctgagaaagcgctagaaccattaattgctattcagattaccatcaaaggtatgttgaat…	Phage endolysin
vABWU2101_00007	3360	3695	-	MNYIDQVYAVLIYVWSGLDKLIVGAAATSFVVALLRTKKEDNKFSFIEALLCGIFTAIALVGMSFLGTLTGIIVPETLTAGAAHVVAGFIGWYGTVRTMEYLEGKVSNDSD	atgaactacatagatcaggtctatgccgttctgatctatgtatggtcgggcttagataaactgatcgtaggtgctgctgctacatcttttgtagtggcactactacgcactaagaaagaggataataagttctcatttattgaagcactactttgcggtatctttacagctatcgcattagtaggtatgagcttcttaggaacattaacaggtatcattgtacctgaaacattaactgctggcgctgcacacgtagtagctggcttcatcggttggtacggtacagtacgaactatggaatatttagaagggaaggtttcaaatgattctgactaa	Phage holin
vABWU2101_00008	3709	5790	-	MNILRSFTETVVTTPTELFPISFEYDEKYDAVHVFLNDVAVEDLGYTVSQVNAVTLKIEPAISEGTVRIERETDIDKMKYIFDAGALFIDQNVDADFRQIVHSQQEVRDGFIKLRGDVLPLVHGLQEALQQAQEASEAAQEAAAAAEEAAQQTRMAEKVIDKSGLTQQQINDAWLTVENFGAKGDGVTDDSAAFQAYCDSPFTGANIRLANRRAVYIIKKQVDCKGKGIVGNGFGKQSQAAYDLSSIRVMEGDYTNSNADLADIAFINVGAEVRNLQFVSSKLGTISGIHVSGYNTTINNVNFAGFKNQVHVVGASVRFSVSDLTSIAAANAGFYFRDKQSDQSTTAYFNQCSWQWGNKAVVFEKEAYGCVFRDNIVEYMDGGFEASVFSNCIFEGNWC…	atgaatatactacgctcatttacagagacagtggtgactacacctacagaacttttccctatcagttttgagtatgatgagaaatatgacgctgtacatgtctttcttaatgacgtagcagttgaagacttggggtacactgtatctcaagttaatgctgttactctaaaaattgaacctgctatttcagaaggtactgttcgtattgaacgtgagactgacattgataagatgaagtacatctttgatgctggtgcgctgtttattgatcagaatgtggatgcagattttagacaaatcgtacattcccagcaagaggtacgtgacggttttattaaactacgtggtgatgtactaccattagtgcatggtttacaagaagctttgcaacaagcacaa…	Phage non-contractile tail fiber protein Gp17
vABWU2101_00009	5797	8895	-	MAGLFTGTQESKLLPEVQPELPIVPAGNVPKINHVINTQPQGQADEVDLTTETQQLESLERETPPSILDTAIAGFAPTGRDWLRGGMDKLRYDRDPNFTPDEFTDQFFKDWGMQHADEAEYLNKAVNYEDWKSRTERVVSKREDAKALAENPITGIAASLIDIDLPLAAIPYLGWAAKGSRMAQIGVRAAQAATAAGAAYGVNLALEDQSIRSEDERFMDSITFGLGAGLRAIKPTQHLDDAISTELKSLGATDHLIEPNVQQSLDAAKEDIIKSTSIPISTPSGAPSDIIKKHGWLAELSSSYDKLYYLTQGDNSTMVNRLLTGVHNNGDDVATAQAAYLNNYSWRLAGLEKDLSDAVSEITLVKPNPITRNNGKYGKATQETMEKFQESMQRLDAKV…	atggctggactttttacaggaacacaagaatctaaattgttaccagaggttcagcctgaactacctattgttcctgctggtaatgtacctaaaattaatcatgttataaacacacaaccacaaggtcaagctgatgaagttgaccttactaccgagacgcaacagttagagagtttagagcgagaaacacctccatctatattggatacagctatcgcaggatttgcacctactggacgagattggttacgtggtggtatggataaattaagatacgaccgtgacccgaactttacacctgacgaatttacagatcagttctttaaagattggggtatgcaacatgcagatgaagcggaataccttaacaaagcagtaaattacgaagattggaaaagt…	Phage DNA ejectosome component Gp16, peptidoglycan lytic exotransglycosylase (EC 4.2.2.n1)
vABWU2101_00010	8905	11790	-	MATQIQMPNVRDVQVSNLQAIERPAEGNALSSFMQDILPAADKALQTYNKENADRLIALGRSDQMNDVQREVNWLDGKYYNQGKEYQKVVATQAQQLQQFNARIKEMADSGASSDEMYQVGKEYLTQYTDAIYNSDLDADFKEHLYKEGLKENAVYQKTIKDTQQRVAIDKAYQSTLTLQANYVNTLRTTELSGDELDVLTYSYVNRSVAAKMTADPSLTLEEATKSAQDEIASAFKFIGQQIDPTAQGADQVVNKLRGMVDHAYTKGYVDLDTLTGVRKIADDIHVGITNYNDTMADRKVTEYIASVEVGEIPLDSDDYNEQMYAIYNNPNLSEDKKTALTRQLTNSYVSQHNKVMSADIDINTIDQFPDMIDFVASTGKGEDTFVNLWTQKHLREAN…	atggctactcaaattcagatgccaaatgtacgtgatgtacaagtaagtaatttacaagctatcgaacgtccagcagaaggtaatgcattgagtagctttatgcaggacatattacctgctgcggacaaagctttacaaacatataataaggaaaatgctgatcgtcttattgcattaggtcgtagtgatcaaatgaatgacgtacagcgagaagtgaattggcttgatggtaaatactataatcaaggtaaagaataccagaaagtagtagctacacaagcacaacaacttcaacaattcaatgcacgtattaaagagatggcagatagtggtgcaagctcagatgagatgtaccaagtgggtaaagagtatttaactcaatacaccgatgctatttat…	Phage internal virion protein B
vABWU2101_00011	11803	12477	-	MAMNMQGGMQGAQTGMSIGSNFGPYGAAYGGIIGGVLGLLTPDKDLSALKAYNKQVVTNLGSTLFDMDRQRNVENLRTSQALDSYRTQGQVAASQYNAVFGAADIIGASADALKNTLDRQVQQATRQVWIDWEVGVDNYNTQINEVVNRASGSLRRSKAETAKVDYAGMFKQGMDMYQQYKGGSKGTTNTMSSTGGGLSGLSDFGSFGKSGSAIGTSSAGSLTA	atggctatgaatatgcaaggcggtatgcaaggcgctcagacaggtatgtctatagggagcaattttggtccttacggtgcagcctatgggggtattatcggaggcgtgttagggttattaacacctgataaggatttatcagccttaaaagcatacaacaaacaagtagtaactaatttaggttctacgttattcgatatggatcgtcaacgtaacgtggagaacttacgaacatctcaagcacttgactcttatcggacacaaggtcaagtggcagcttcccaatataatgcagtatttggtgcagcagatattattggtgcaagcgcagatgctcttaagaatactttagaccgtcaagttcaacaagcgacacgccaagtatggatcgactgggaa…	Phage internal virion protein A
vABWU2101_00012	12477	14768	-	MILEGVYPSFLKGVSQQTPQERNDGQLGAQLNLLSDAVTGLRRRGGVKFQAKLAGIPNSSYIRLIDINGVNYIMIVDTVTGTLKIYNFNGSLIKTHQTNYLKASNGKASIRSTVSRNNCFVLNTEQVITKTPIGGTNPTPNPSTMGYISIRSGQFSKMYSVDIKSGTYSVSLQVSTHGTDAALASPEYVATKFMENITADTTLNSRYDVVREGSTVALKAKSATDTNLLVIESGTGSTYIQTSNSSRVQGKQDIIANLPNILDKYIIAVGTVGNSAYYQYNATTSTWKECGVYEAPYKFTNEPIYWYFDDTDTIQVKSLDIQPRAAGDDDNNPLPKFVDFGITGISAYQSRLVLLSGSYVNMSATADFNVYMRTTVEELQDADPIEVSSTALSAAQFEY…	atgattcttgagggagtgtacccgtcattcttgaaaggtgtatcacagcaaacacctcaagagcgtaatgacggacaattaggcgcacagcttaatttattatctgatgctgtaacaggtttacgtagacgtggtggggttaaattccaagccaagttagcaggtattcctaatagtagttatatacgtttaattgacatcaatggcgttaattatattatgatcgtagatactgttacaggtactttgaagatttataattttaatggttctttaattaaaacacatcaaacaaattaccttaaggcttccaacggtaaggctagtattcgtagtacagtgtctcgtaataattgcttcgtattaaacactgaacaagttattactaagacacctata…	Phage non-contractile tail tubular protein Gp12
vABWU2101_00013	14777	15409	-	MTKQLFARCRSYLKVNQHNKEDVLMTLLEAVNAILPYLGQHVITRVEDSRNPTVSRIVAAIDRQRKSVLAEGHWFNEVPNKVLLLNTDKTIDVPLNTLAIYGNTKRVAKRGPKLYDIDNDTRYFTGPVTVKVIYDYPFDELPEYAAQYITYLAGIEVYVSDYGLENSIQLMTERKEANRLLLVQENMRNRKWNSNDAAMRRSRFQRYLRR	gtgactaagcaactattcgcacgttgccgatcatatcttaaagtaaatcaacataacaaggaggatgtacttatgactctacttgaagctgtaaatgctatcctaccttatttaggacagcatgttattacacgtgtagaagattcacgaaaccctacagtatctcgtatcgttgcagctattgatcgacaacgtaagagtgtacttgcagagggtcactggtttaacgaagttcctaataaggtactattgttaaatacagacaagacaattgatgtaccacttaatactttagctatttatggtaataccaaacgtgtagctaaacgtggtcctaaactatatgatattgataatgacacacggtactttactggacctgtcacagttaaggttatc…	Phage non-contractile tail tubular protein Gp11
vABWU2101_00014	15426	15560	-	MWFVNSKGFTLRYDRICGRHSIHILSYSWVNLAFMHATIDRSYW	atgtggtttgtaaactcgaaagggtttactttaagatatgatcgaatctgtgggcgacacagtatccatatattgagttatagttgggttaaccttgcatttatgcatgcaactatagataggtcttattggtaa	Hypothetical protein
vABWU2101_00015	15568	15753	-	MAGALCEPIVSLALTQTSDDTAIADTQAQMAALLEQVRALQAKVEEQDKAPTRSKTATKAE	atggcaggtgcattatgtgaaccaatcgtatctttagcattaactcaaacttctgatgatacagctatcgcagatacacaagcacagatggctgcattgttagagcaagtacgtgctttacaggctaaggtagaagaacaggataaagccccaacacgttctaagacagcaactaaagctgagtaa	Hypothetical protein
vABWU2101_00016	15809	16840	-	MAGANYFADGSTRFHWGGDESNIDQHLEIYEGTVDTQFEYTQIFKSLSTQKSVAERSNQIRIDRLGASQALYRQSGEDILDQRVKSDKLNVVVEAMLYIRNPVDKMDEWTAPSFWTEMGRNNGTTFGLEYDQAHIIRLQKAPAWTAPAHLKEHGEFHDGFFVPVTLKGGDNLTDAELEQNASALVKAHAKARDTLAKRRVPLQDMVTLVDVDTFSALLHHPKLINKDYTAENGDFANRRVVKVNGIPVVENTAFPTAAIVGHGLSTTENGNAFDVTAEEIKGRMIIFSKALSLVTVTAQEWTVEPWYDPRSKSKILDCYSMFTVDVRRPDTVGVVRITEQVTP	atggcaggtgctaattacttcgcagatggttcaacacgctttcattggggtggtgatgaatctaatatcgaccaacatttagaaatttatgaaggtacggtagatactcagtttgagtatacacaaattttcaaatcgttatcaacacagaaatctgtggctgaacgttctaaccaaatccgtattgaccgtttaggtgcttctcaagcattataccgtcaatctggtgaagacattctcgaccaacgtgttaagtctgataaacttaacgtagttgtagaggctatgctgtacatccgtaaccctgtcgataagatggatgaatggactgcgcctagcttctggactgagatgggacgtaacaatggtactacttttggtttagagtatgaccaagca…	Phage major capsid protein Gp10A
vABWU2101_00017	16856	17716	-	MSEFNQGGQENPQGNAPQGGQGNPAPQEFNQGGQGNFQQNFNPNFNQGQFGFQQSQAYQAPQGNPTPAPVEDKTPTQPTKVYTPEDFAGDSPLDVSIKVVSANAGLSEEAFGAAIKNAVQYGNADLIDVATLTKGLEPNIAAQVVATARAAYQHATQLKAQIVQKAHTAAGGAEQWQEAINSFNTSAPQDVRGYAIYLESVGKQDEAIQVIMNHVRGAGLVNSNNGTLITGSTGGTGGKAMSHQEFLVEWGKLDRQYGHQLYSNKEAQLKIADLQRRRALGKQQGI	atgagtgaatttaatcaaggtggtcaagagaaccctcaaggaaatgcaccacaaggtggtcaaggtaatccagcaccacaagaatttaatcaaggtggacaaggtaacttccaacagaactttaatccaaactttaatcaaggtcaattcgggttccaacagagtcaagcttaccaagcaccacaaggtaatccaacacctgcaccagttgaagataaaacgcctactcaaccaactaaggtatatacaccagaagatttcgcaggtgacagtccgttggatgttagcattaaggttgtatcggctaatgctggattaagtgaagaagcattcggagcagctattaagaatgctgtacagtacggtaatgccgacttaattgatgtcgcaacattaact…	Phage capsid assembly scaffolding protein p31
vABWU2101_00018	17725	19281	-	MKSKGNDFTKTIRALYDEYTDDSLKTRLEMYALWTLPSVFPTGEITVDNGNAEIEHDYQSVGAYLVNRLASRLASTLFPVSTSFFRIEPSQELKDLVDKRGTSTLIDLENKACRRLFFNASYAQIVQALRLLIITGEVLLLRRDNRLRVFSLKNYALLRNNVGEVLEIITREPKRYRELDAETQELLQDRNEDETLDLYTRIRKRNINGVISWKITQEIDGVRLPNYEIYRDKLCPYIPVTWSYMNGDAYGRGYVEEYAGDFAKLSELSQGLTEYQIESLIIRHVYNAQGGFDVESAVNSRNGDWISGNVNAVQNYESGSYQKMNEVRLGLEAIMQRLNVAFMYTGNMREGDRVTAYEIARNADEAEQVLGGVYSQLSQNMHLPLAYLLLYEVRKDFIQ…	atgaagtccaaaggaaatgattttacaaagactattcgagctttgtacgatgaatacacggacgattctttaaaaacaagattagaaatgtatgcactttggactctacctagcgtgttcccgacaggtgagattacggtagataatggaaatgctgagattgagcatgattaccaaagtgtaggtgcatatctagtgaatcggttagcgtcacgtttagcgagtacgttatttcccgtaagcacatctttctttagaatcgaacctagtcaagagttgaaagacttagttgataaacgtggtacgagtacccttatcgacttagagaacaaagcttgtcgtcgtttattcttcaacgcatcttatgcacagatcgtgcaagcactgcgtttacttatt…	Phage collar, head-to-tail connector protein Gp8
vABWU2101_00019	19290	19541	-	MSWLSKALGSVMNIFGIGGQDDLGKKYEEEMRRQAEAQKLQQANEQKEVTQFDDTGGTTFTGADGPRKKRPTGGYSSLGINAY	atgagctggttaagtaaagctttaggtagtgttatgaatatatttggcattggtgggcaggatgacctcggaaagaagtatgaggaagaaatgcgtcgtcaagcagaagctcagaaactacagcaagctaacgaacagaaagaagtaacacaatttgatgatactggaggtactaccttcacaggtgcagatggtcctcgtaagaaacgacccacaggtggttattcaagcttagggattaatgcttattag	Phage structural protein p29
vABWU2101_00020	19538	19735	-	MSARDIPLFTQEQYDYLDKYCFAENTELLTPEELIYKAGQRSVMYKIQTLVNQQGPTLVRKEITR	atgagtgcaagagacattccattattcactcaagagcaatatgattacttagataagtattgttttgcagagaatacagaactacttacaccagaagaattaatctataaagctggtcaacgtagtgtaatgtataagatacaaacattagttaaccaacaaggtcctacattggtccgtaaggagattacacgatga	Phage protein
vABWU2101_00021	19839	22256	-	MSDLYQRQIALEESYSHDSIIAGQKQVLDAYQQGRAADVGTGRILLAKAFEVGVEALNAAKKQKIRGVGGKYLKLLSIADPEVLVMAALRDIINACAVPEPVSMQKVLTGIGRMIESESMLVFMQELNPAYTDKTIQYLDNTGTKSVTHRYRTFLAGSKSIQLDWEQWSQEERIGVAKLLVSCLYDATGLFQWAKLDSGMYHIKASEPLAKHFQDAASAARAVVKYPPMLIKPMNWEGQYNGGYLTEWFKHNSPMCGIRFIKKEHKHWVIDNLNNGAELVKAAMNKAQSVPYRINKDILAILRKAVAMRVGILGLPSHQPAPKPAFPFTDDWLKSEATEEELDQFQFWKGLMSSWYTQEAKRVGRQHGILSRIQELVKYQDEERLYFPTFIDWRGRLYF…	atgtctgatctataccaacgccaaatagctcttgaagaatcatacagtcacgatagtatcattgctggtcagaagcaagtactagatgcatatcaacaaggacgtgctgctgacgtaggtacaggtcgtatcctattagctaaagcatttgaagttggtgtagaagctttaaatgcagctaagaaacaaaagattcgtggtgttggcggtaaatacttaaaactactttctatcgctgatccagaagttttagtaatggctgcattacgtgatattattaatgcatgtgctgtacctgaaccagtgtctatgcagaaagtacttacgggtattggtcgtatgattgagtcagagtctatgttggtatttatgcaagagttaaaccctgcatatactgac…	Phage DNA-directed RNA polymerase (EC 2.7.7.6)
vABWU2101_00022	22265	22915	-	MSFKIGLIGLAGNGKDTVAVILQEALKERGLVFEIDRYAGLLKEAARQVFGENFDDRDVKEVDKLVDLYLADKIIDATDYVYLKLNRSDIALDEWNALCQKHIDSCTWMSPRKFQQLLGTEVGRALDENIWVNYLKNQDRNLIIPDVRFGNEDVDFNILITRHPVPKGKLHASEVYAAELQLSDNPYDYVDYVIHNDGSIDDLKRKVQQLVNKIKI	atgagttttaaaattggacttatcgggcttgcaggtaacggcaaagacacagtagcagttatcttacaagaggctttaaaagagagaggtctagtgtttgaaattgatcgttatgcaggtttacttaaggaagcagcgcgacaagtattcggggagaactttgatgatcgtgatgtgaaagaggtggataagttagtagacctatatctagctgataagattattgatgctactgattatgtataccttaagcttaataggtctgacatagccttagatgaatggaatgctttatgtcaaaaacatattgactcttgtacttggatgagtcctcgtaaattccaacaattattaggtacagaagtaggtcgtgcgcttgatgaaaacatttgggttaat…	Phage dNMP kinase
vABWU2101_00023	22917	23009	-	MKHTEELYKHAAAYKAAKLRLHPTSPLNGE	atgaaacacacagaggagctgtataaacatgcagcagcgtataaagcagctaaactacgactacatccaacatcacctttaaatggagaataa	Hypothetical protein
vABWU2101_00024	23009	23944	-	MSKVVFSNLKEWKQRALRMHFQGLTSSEIATELGISDRTIRDNIQKLAHRVDKSVALKPRKPTIFVIGDTQVKQGISLDYIHWIANYIKLKQPDIIVQIGDHYDMASLSTYDKGQLSAEGRRFVLDIEAGDEALGIIEDYIRSVKGYNPRKVVVLGNHEDRIDRFVKTHPEFEGLIGTDKLAFHDYGWEVIPFLKPHNICGIHFVHYVINVNTGKPLGGNLDLRLKTVGESFVMGHQQMYAYAERQLPMTGRKQFAAVVGACYVHDEPYKGWQGNHHFRGCLMLYGCADGYAMQKKVELEHMREIYEGEHA	atgtctaaagtagtattcagcaatttaaaagaatggaaacaacgtgcccttcgtatgcactttcaaggtctaactagctcagagattgctacagagttaggcatttctgatcgaactattcgagataacattcagaagttagctcatcgtgttgataagagtgtagcattgaaaccacgtaagcctacaatctttgtaattggtgatactcaggttaaacaaggtattagtctggattatatccactggattgcaaactatatcaaacttaaacagcctgacattattgtacagattggtgatcattatgatatggcatcgttaagcacatatgataaagggcaacttagtgcagaaggtcgtcgctttgtactagatattgaagctggtgatgaagcg…	Phage phosphoestherase with HTH domain
vABWU2101_00025	23948	24388	-	MTARKISRGQLRPIAMKLYKEQGEKCLLCHKPIDFTKMGRDSDYAVDHDHVTGLIRGTLHRSCNAGEGKVINAVGSWGSKSKEHAAIREWLQNLLNYYDYCDAHPTTMIYPSHKTADEKKEAQRVKRNAAARKARAVVKQRKQKGE	atgacagcacgtaagatttccagaggtcaattaagacctatcgctatgaagctctataaagagcagggtgagaagtgtttactatgtcacaagccgattgactttactaagatgggtagagattcagattacgcagtggatcatgaccacgtgacaggtttaatacgaggtacacttcatcgttcttgtaacgctggtgaaggtaaggtaattaatgcagtaggttcttggggcagtaagtctaaagagcatgcagcaatccgagagtggttgcagaacctacttaattattatgattattgtgatgcacatccaacgactatgatttacccaagtcacaaaacagccgatgagaagaaagaagctcagcgtgtgaagcgaaatgcagcagcacgaaaa…	Phage endonuclease
vABWU2101_00026	24385	24954	-	MTTKVELPVEVQNVLDWLKENGFTAALVGGYCRKLKYGKDTSDIDIAVLVETIDEIEVLQNEFGAPVHNRSVLEKAEKSLYEGHTGFVADWREGNINIIAYDKYSYNDIPTLVQSFDFNFNMWYVDEDGTLNNPDPFVEVHKVRLGNSLGSRPSVARLARFYSEFSAWDWKLADEQLQSEKEIFGNFLG	atgacaactaaagttgaattacctgtagaagttcaaaatgttttggattggttgaaagagaatggttttacagcagcattggttggaggttattgtcgtaaacttaagtatggtaaagatacttcggatatagacatagcagtcttagttgagactatagatgaaatcgaagtcctgcaaaatgagtttggcgctcctgtacataatcgtagtgtgttggagaaagctgaaaaatctttgtatgaaggacatactggttttgtagcagattggcgtgaaggtaatattaatattattgcatacgataaatacagttataatgatataccaaccttagtacaaagcttcgactttaactttaacatgtggtacgtagatgaggatggtactttaaataac…	Phage-encoded tRNA nucleotidyltransferase
vABWU2101_00027	24944	25897	-	MNNILSRFGVTSDSISKVDTYKAGHQGDVLLHDGDSDCYYVCTQYRKMQTILNNFEIAIQEKMFLTGAATARVHLTPTGCAKNGRHLLNTVKPYQGNREGKQKPANLEELRNIAPEYFKDHPTIKVFSHYDIEADDALMIDHYHYQNGILVSADKDLQISPHKSYNMDEGKFETLLKGDRFGWIAKKEWLTPSLKPASKIVGKGTKFYFAQLLMGDVADNVKGIIKLNGKACGEALALATLEPIKDENEACNVVLDGYRAINQNVLPEAEAMWLLRNREDSAYKFLKEHELSPANLQFLEDCFGGDWKRIEDESYDN	atgaataatattctatcacgctttggcgtaacctccgacagtatatctaaagtggatacatacaaagcaggtcatcaaggagatgtgttattacatgatggagatagtgactgttactatgtatgtactcagtatcgtaagatgcaaactattcttaataacttcgagattgctattcaggaaaagatgttcttgacaggtgcggcaactgcacgagttcatttaactccgacaggttgtgctaagaacggacgtcatttactgaatacagttaaaccatatcaaggtaatcgagaaggtaaacagaaacctgctaacttagaagagttacgcaatattgcacctgagtatttcaaagatcatcctacaatcaaggtgtttagtcactatgatattgaa…	Phage exonuclease (EC 3.1.11.3)
vABWU2101_00028	25890	26222	-	MSLNVESNRASGRTTRMILKAAEYLVKYPDKRVVIVSHDHRSTHCMKQYAESILNQQLAQRMDYISVERTIGIDTQKENYFFDHHCFYAKRQRLISELEFVNKLYGRWDE	atgagtttaaatgttgagagtaaccgtgcaagtggtcgtacaactcgtatgatattaaaggctgctgagtatttggttaaataccctgataaacgtgttgtcattgttagtcatgaccatcgatcaacgcattgtatgaaacaatatgctgaatcgatattgaaccaacagttagcgcagcgtatggattacatatcagtagaacgtactattggtatagatactcagaaggagaattacttctttgatcatcactgcttctatgctaaacgtcagagattgatttctgagttagaatttgttaataaactttatggacgttgggatgaataa	Phage protein p20
vABWU2101_00029	26219	26338	-	MYTYIEDEDFQPATPMNCPNCGLVATYTGTCHYCGEKCE	atgtacacttatatcgaagatgaagactttcaaccagcaacaccaatgaattgccctaattgtggattagtagcaacttatactggaacttgtcattactgtggggagaagtgcgaatga	Phage Zn-ribbon domain containing protein
vABWU2101_00030	26395	27285	-	MNALLAQAAAAIEAGKVQLDMTETTSGGFEKRLLGEGTAIVQFTQYIDHGIQKQKPFKGQPKKPAKTASLGFHILAGIGTLPDGTKEPYVQDGKLEKIRTRFDIALHQNEKAGAVKIFNALNYAKDATHFVQKLGSIYLLSIGIEKGKDGKEYNTYDFSQLQKPIANAMTGAMYEAGKDGVADTPADEYQLFLWDAPTKEQWDSIFIEGEYDKKTKDANGNEVVEKKSKNFIQEKIRSATNFKGSPIDLLLISQGEDLPALEAEVEDSDPNDQHVEEDKTDIPAVPVADIPAVPAV	atgaacgcattattagcacaagcagcagcagcaatcgaagcaggtaaagtacaattagacatgacggaaactacctctggtggttttgagaaacgtctgttaggtgaaggtacagcgattgtacagttcacacaatatattgatcatggtattcagaaacagaaaccattcaaaggtcaacctaagaaaccagctaagactgcttctttaggattccacatccttgcaggtattggtactcttcctgatggtacaaaagaaccttacgtacaagacggtaaacttgaaaagattcgtacacgctttgatattgctttgcaccaaaatgaaaaagcgggtgctgttaaaatcttcaatgcattgaactatgctaaagatgcaacacactttgtacagaaa…	Phage protein p21
vABWU2101_00031	27282	27515	-	MLLNEDIEYALKTFYLNSLSGDRLKHCLTLVRQTGSVIIPLPQRIKYIRYEPVPVDRPVDCITITIDDLYEILGVSL	atgttacttaatgaggacatagaatatgcgttaaagacgttctatctaaacagtcttagcggagatcgtttaaagcactgtttaacattagtacgccaaacaggttcggtaataataccactaccgcaacgaattaaatatatacgatatgagccagttccagtggatagaccagtggactgcatcacgattacaattgacgatctttatgaaattttaggagtatcattatga	Hypothetical protein
vABWU2101_00032	27505	28443	-	MQNIPRDGTSKVKQMFESRFGKEGRIVEVDYSALEVVALASISGDKNLLQQLIDGTDMHCYRLAGALGEDYATVFEKCHDKSHPEHKKYKQLRTDIKPRAFANQYGASAMGISFSTGCSLEEAEQFKETERKLFPESSTYAERVVRPQVEQNGLTVPMESELVNGVWKHFRRGFFKANSGTCYSFRQFPKYVKGVGEKYDYKDTQLANYWCQGEASFIVQVACGRVIRELIARNFAGGLVLPINTVHDAIYLDCATESLANEYGKLVQEIMESTPKYMAEIIPALKEWRYDTTPFPAAAEYGINMMDKVDVT	atgcagaacattccaagagatgggacatctaaagttaaacagatgttcgaatcgcgtttcggtaaagaaggacgtattgttgaggtcgattactcagcacttgaggtagtagcattagctagtatctcaggagataagaacttactccaacagttgattgatggtacagacatgcactgctatcgtttagcaggtgctttaggagaagattatgcaactgtgtttgagaagtgtcatgataagtctcatcctgaacacaagaaatataaacaactacgtaccgacatcaagcctcgtgccttcgctaaccaatacggggcttccgctatgggcattagcttctcaacaggatgttcacttgaagaggctgagcaatttaaagagacagagcgtaagtta…	Phage DNA-directed DNA polymerase (EC 2.7.7.7)
vABWU2101_00033	28529	29056	-	MDNIKNLIENTTLTLEQIAQQLGVGYKRVYNVWRKYPKEYRTNRKTLNYRTSKLGANNPMTGKFKEAHPNYKGVVGDSKGYLMVLKPDWFTGRKGSKHVFLHNVVVCEALGLTELPAKWCVHHCDENPHNNNFDNLVLMTMQDHARLHNSLAGATTISKESTLKWVEAHGTPFKV	atggacaatattaagaatcttatcgagaatacaacactaacgcttgaacaaatcgcacaacagttaggtgtgggttataagcgtgtatataatgtatggcgtaagtatcctaaagaatatagaactaaccgtaaaactttaaattatagaacctctaagttgggtgcgaataatccgatgacaggtaaatttaaagaagctcatcccaactacaaaggtgtggtaggtgattctaaaggatatcttatggtgctaaaacctgactggtttactggtcgcaaagggagtaagcatgtattcttacacaatgtggtagtctgtgaagctttagggcttacggaattacctgcgaagtggtgtgttcatcattgtgatgaaaatccacataacaataacttc…	Phage protein
vABWU2101_00034	29153	30541	-	MAWLIHDYETENYEYCGSLASPHCPENYIVATGWAIDNGPVQSLYFNNKEEGLTSNWLEKALEGQQVYVAHNATFEIHWNLKYYGDVFLNWIKNGGRIWCTQFAEFLITHQTEMYPKLEDCSVKYGGTKKIDAVKLLWEKGYKTSEIDQALLMEYLADEHSGDVANTRRVCFAQVAYMQEVGMYEMAKMRMDSLLFNAIATYNGLYVNMDVAKKNMDEQYKRIAELQEDVRSYLPKDLPAELEFSFTSGYHMSAFLFGGTITYDKKVPYDPPKFEQVEAYEFTNPYNTHVDYIPISKIAGLWSNITDLEEHLGATCTRYKAGKNKGLPKTFKIDSDVPKLKWGKGTYRFEGLVNFNELPKHVAEQFIGDRAEFKGKRVHAACGTPVYSTGDDALDLVAK…	atggcatggttaatccacgactatgaaacagagaactatgagtattgtggttctttagcaagtccacattgtcctgagaactacattgtagctactggttgggcaattgataatggaccagtacagagtctttactttaacaataaggaagaaggtttaacttctaactggttggagaaagctttagaaggtcagcaagtttatgtggctcacaatgctacatttgaaatccattggaatcttaaatactatggtgatgtgttccttaactggattaagaatggtggtcgtatttggtgtacacagtttgcagagttcttaattacacatcaaactgaaatgtatcccaagcttgaagactgttctgtaaagtatggcggtactaaaaagattgatgcg…	Phage DNA-directed DNA polymerase (EC 2.7.7.7)
vABWU2101_00035	30790	31773	-	MSHALIAEYLAKTKNPVQLVKHFDEVPESKIAYPLIGQIKYDGVYILIVMHNGMPKAYSRTGKEYYHELYSTTYFKSLFDLDDGVYIGELVAPTITLEELSGLVSTNRKVGWGTADIAAMGQSYVMLYDYLNFDEFLAGRSVRYYTDRYAELSRILEIAQCNPYLVDNTIISSKEDAEQYADEHIKLGHEGAVFKQDLDWLAGHKGYRAMKIVRGLHLDLLCVGVEYGKGKREGQIAKLKFSYKGSVFSADLGKGWTDERRNSLTMAHEEYREGYTCKVLDCNTGEEFRNPVGQIWEVKALQESSTGKALRLPKVVRVREDKEEPDA	atgagtcatgctttaattgcagagtacttagctaagactaagaaccctgtgcagcttgtcaagcactttgatgaagtacctgaaagtaagattgcgtatcctttaattggtcagattaaatacgacggtgtttatattcttatcgttatgcataatggtatgcctaaagcttacagccgtacaggtaaggaatactaccatgaattgtattctacaacctactttaagagtctatttgatttagatgatggtgtttacataggtgagctagttgcgcctacaatcacgttagaggaactttctggtctagtgagtaccaaccgtaaggtagggtggggaacagccgatatagcggcaatggggcaatcctacgtgatgctatatgattacttaaacttt…	Phage-associated ATP-dependent DNA ligase (EC 6.5.1.1)
vABWU2101_00036	31770	32507	-	MNRFKVGDQVRCCNSFGCETLHNGRVYTVTIVQDNTIGLDNGFSTFYNANRFVLFKAGKQEVKEMKQEQRVIATRLAGGSDLVIGEVYIGNWHQFADIVQIGDQNYAAKYFSLEVPLTPEKVFEAIRAGETLELFNQIQQDWQRIGNPRCLSYGGIESGIFRIAKQYVDFFGHKVPAPIKDGRKHTGDFYSVSFSNNTVYRCGRQQAIQNMDAGNAFYWANEQDADIVRKLIRQPFANKTEVPNV	atgaatagatttaaagttggcgatcaagttcgctgttgtaactcctttggttgtgaaactctccataatggtagagtttacacagtcacaatagtccaagataatacaataggattagataatgggttcagtacattctataatgcgaatcgttttgtactatttaaagcaggtaaacaagaggttaaagaaatgaaacaagaacaacgagttatcgctacacgtttagcaggaggttctgatctagttatcggggaagtatacattggtaattggcatcagtttgcagacatagtacagattggcgatcaaaattatgctgcaaagtacttctcgttagaggttccacttacacctgaaaaagtattcgaagctattcgagcaggtgaaaccttagag…	Phage-associated ATP-dependent DNA ligase (EC 6.5.1.1)
vABWU2101_00037	32510	33808	-	MSDREPIDRNVLHALSDKKRFDLLYTSVPKDMLDANTVRLLDWFGVYFKEYPEHSYVDWSAFDTLVKLKGNMTKEQITAMAALTTLLRKPVSDDIIKNTCDQLEVLRFEGEVGMILKRFQSGEEFDLASELEVATQTHKQRVTTQVEALWCDTDIAELIDLSADDSGYKFDCLPDVICDDLKGVTAGKNIALAMPTNAGKTSLFCAIAKSFAVQHKDLVEAGGVEFQPILYLINEGTAEDIMPRVYSTVLGVDSSKLFEMRKELGGDGLREAYKKVVGRIDAIRLVNIHGATTADVNKLISKHKPFCVITDMTGRIRCVGAQAANDVQQLETVWDTMRQFAAIHKMIHIGSIQVSAEGMDMLFPPLSALQNSKTGVQTTLDLAIFGGAWMQPTEDIEYQ…	atgtctgaccgtgaaccaattgatcggaatgtgttacatgcactgagtgataagaagcgtttcgatcttctttatacatctgtacctaaagacatgttagacgctaacacagtccgattactggattggtttggtgtttactttaaggagtatccagaacattcatatgtagattggtctgcatttgatacgctggtgaaacttaaaggtaacatgacgaaagagcaaatcactgctatggctgcgctaactactttattacgtaagcctgtgagtgatgatattatcaagaatacttgtgatcaacttgaagtactaaggttcgaaggtgaagtcggtatgatccttaagcgcttccagagcggtgaggagttcgatttagcaagtgagcttgaggta…	Phage DNA helicase
vABWU2101_00038	33821	34054	-	MAILRVVPKTPAECNQLISILHSKGLECNDPKPTSVIKPNEPVCIWTNLYWYRANRVGEFPERAQTITVNQVYKALN	atggctatcttacgtgttgtacctaagacacctgctgaatgtaatcagttaatttctatattgcactctaaagggttagaatgtaacgaccctaaaccaactagcgttattaaacctaatgagcctgtatgtatatggacaaacctttattggtatagagccaaccgtgttggcgagttcccagaacgggcacaaacaattactgtgaaccaagtatataaagcattgaactaa	Phage protein
vABWU2101_00039	34054	34371	-	MLYNGINVDVNAEQHKVIVDFLNSQGNTKFKPFMPYGSDGVNVEIWWDTLYRHPAFGGSDGPSSNADGSRNIVTENSYDAKSPDDFINAFNHWKEHGVLDSEVFK	atgttatataacggtattaatgttgacgtaaacgctgaacaacacaaggttattgtagacttcctaaatagtcaaggaaatacaaaatttaaaccttttatgccttatggttctgatggtgttaacgtagagatttggtgggatacgttatatcgacaccctgcgtttggaggttcagacggtccaagctcgaatgcggacggtagtcgtaacatcgtgacagaaaatagctatgatgctaaatctcctgatgattttattaacgccttcaaccattggaaagaacatggtgtacttgattcggaggtatttaagtaa	Phage protein
vABWU2101_00040	34371	35171	-	MLHSSEWIDLARSVPLGQKRRVYHGAENTKAMDVYNNLDSWSCWCHRCHEGGKVWKTHLARETLVQAPVIKHFLNYKQLCTLTELAEKHESKYSRMVVLLQSKGVSTTILQPYRPMYNLEDDRLVFSFEGVDVGRDCTGVSPMKWYKYYKENPKSFVYLQGKNQLDTREPVAVTEDLFSSMKIKHYSGCSAMCLLGTNFEDEKLNFLLSRKPVLALDGDLAGQTAERLISNRLSLFGVPYLRVSIPLGLDPKDLKPNEIKQLFGAI	atgcttcatagcagcgagtggatcgacttagctcggtccgtaccactaggtcagaagcgtcgtgtataccacggagccgaaaatactaaagcaatggatgtttacaacaacttagacagttggtcatgttggtgtcatcgttgtcatgaaggtggtaaggtctggaaaacacacttagctagggagacattagttcaagcacctgtcattaagcacttcctgaactataaacagctatgtacgcttacagaattagcggagaagcacgagagcaagtacagccgtatggttgtactacttcaaagcaaaggtgtctctacgacgattctacagccgtatagacctatgtataatttagaggatgatcggttagtatttagctttgaaggtgttgacgtc…	Phage primase/helicase protein Gp4A
vABWU2101_00041	35161	35385	-	MKVKNCKVGQRVQVKHLIGFDREYFSEGATGIIVRIDDGEDSELHVYVKFDGSDETCGRFIYPRQLRKVKGDAS	atgaaagttaagaactgtaaagtaggtcaacgtgttcaggttaaacacttaatcggttttgatagagagtactttagtgagggtgctacaggtattatcgtgcgtatagatgacggagaagattcagaactacatgtatatgtaaaattcgatggtagcgacgaaacttgtggacgcttcatataccctagacaattgcgtaaggtgaaaggagatgcttcatag	Phage DNA-binding protein
vABWU2101_00042	35385	35585	-	MKRENCVAGQCVQVKKKEQDNGWFQHRYRGQFGVIKYVDDDGDVHVKFGDGSIDWGKPYELKKVKD	atgaagcgtgaaaattgtgttgcgggtcagtgtgttcaggttaagaagaaggaacaagataacggttggttccaacaccgttatcgtggtcaattcggtgtcattaaatatgtggatgatgatggcgatgtacatgtcaagttcggtgatggttctatagattggggtaagccttacgaacttaagaaggtgaaagattaa	Phage DNA-binding protein
vABWU2101_00043	35575	35793	-	MKFGKVKVGMRVRIASNPNGNRAEPENLGAVGTVSYKEPASYTGKLTVLIDFGNGIIDWVNHKNLEEVKDEA	atgaaattcggtaaagttaaagtaggtatgcgtgttcgtattgcgagtaatcctaacggtaatcgtgctgaaccagagaacttaggtgcagtaggtacagttagttataaagaaccagcaagttatactggtaagttaacagtactaatcgattttggaaatggtattattgattgggttaatcacaagaacttggaggaagttaaagatgaagcgtga	Phage DNA-binding protein
vABWU2101_00044	35969	36136	-	MSIKGYSVTQAYVDELQELTNYEQRKREQRERKNIVKERKLDRRSKREAKRNAWV	atgtcaattaaaggttatagtgttacacaagcttatgttgatgagcttcaagaactaactaactatgaacagcgtaagcgtgaacaacgtgaacgtaagaatattgtcaaagagcgtaagttagatcgtcgctctaagcgtgaggctaaacgaaatgcgtgggtataa	Phage protein
vABWU2101_00045	36147	36599	-	MTTENKYPNFCVANYSPEHWKATQKVLTDCGIKVQFLLDGVATITDEESNNPKGVYVRNGVASVLVTTAGFETAQEVCPLTIKTRNIYRHVGKLNVFEGPDLTDYSKTLSELTGKDITVNEYIESRTFSVKTSLFKKFLITLKAIVNHFR	atgactactgaaaacaaatatcctaatttctgtgttgctaactactcacctgaacattggaaagcaactcaaaaggtgcttactgattgcggtatcaaggttcaattcctgttagatggtgtcgctacaattacagatgaggaatcaaataaccctaaaggtgtatatgttcgtaatggtgtcgcttctgtgttggttactactgcgggttttgaaacagcacaggaggtgtgcccacttacaatcaaaactcgaaatatctatcgtcatgtaggtaaactaaatgtgtttgaaggtccagacttaacagattattctaaaactttgtcggagttgacgggtaaggatataacagttaatgagtacattgagtcacgtacattcagtgtaaagacctca…	Phage protein
vABWU2101_00046	36601	37080	-	MTKRNAYPVGKFNNVEWNGNPIYNHKVEQVLRAVLVPDAGLNNVNAWSGGFTYNQQPTDHVRVGKSTVRGWCFEPTTNSFLIRLGIKPSALLLRLAQQHLNGVMLLREQGEDLFIPFAALYQAAYLAVFKPELLNKELNEYVSKHGTPKHFAVEVKGAK	atgactaaacgtaacgcttatcctgttggtaaatttaataatgtagagtggaacggtaatcctatctataatcacaaagtggagcaggtactccgtgctgtgttagtacctgatgctggtcttaataatgttaatgcatggagtggcgggtttacttacaaccaacaacctacagaccatgttcgtgtaggtaaaagcactgtacgtggttggtgcttcgaacctacaacaaatagcttcttaattcgcttaggtattaaaccaagtgctttgttattacgcttagcccaacagcatcttaatggtgtgatgttgctacgtgaacaaggtgaggacctattcatcccattcgctgcgttataccaagctgcatacctagcagtatttaaacctgagtta…	Phage protein
vABWU2101_00047	37152	37328	-	MWVLILTLTVYQNNESISVSQHDFSSKAACLSAGNAYVQHSKRTQSSRYTATALCVPK	atgtgggttttaatattaacattaacagtgtatcagaataatgaaagtatttctgttagtcagcacgatttcagtagtaaagctgcttgtttgagtgcaggtaatgcttacgtgcagcatagtaaacgtacacaatcttcgagatatactgctacagcactatgtgttcctaagtga	Hypothetical protein
vABWU2101_00048	37337	37735	-	MDVRLQQVIEQYKDKTTPIRLFYMDDDGTDWLEESGCIGYVVYPKGAVSAHDFELVGAGTVLHNAIGKVVDVQTGRILYQHGSYQNPNLKVVGSHLRGWEIRHPDGRMVAFYRTKGPATRLANYLNGVTNSI	atggacgtaagacttcaacaagttattgaacagtataaagataagactacaccgattcgtctgttctatatggacgatgacggtactgactggttagaagaaagtggttgtatcggttatgttgtttacccaaaaggtgcggtatctgcccatgactttgaattagtaggcgctgggactgtactgcataacgcaatcggtaaggttgttgatgtgcagactggacgtattctatatcaacatgggagctaccagaatccaaacttaaaagtcgtgggtagtcacctacggggttgggaaatcagacatcctgacggacgtatggtagcgttctatcgtacaaaaggaccagctacccgactagctaattatcttaatggtgtaactaattcaatctga	Phage protein
vABWU2101_00049	37744	37908	-	MSILEWLFVIHYFIGAALCFSIWVLPIGDKWKVIILFYFILAIPVFAWLANKYT	atgagcatacttgagtggttgtttgtgatccactactttataggtgcagcgctgtgtttctctatatgggtgttgcctataggtgataagtggaaagttattattctattctatttcattctagctatacctgtgtttgcatggttagctaacaaatatacatag	Hypothetical protein
vABWU2101_00050	37895	38011	-	MEDLMDNVLTTGLFCLTYAVLSAYEWLATPNKEEHEHT	ttggaggatttaatggataacgtacttacaactggtttattctgcttaacgtatgcagtgttatctgcatatgaatggttagctactcctaacaaggaagaacatgagcatacttga	Hypothetical protein
vABWU2101_00051	37992	38171	-	MKNTSSYVNDIYKELASRIFGVPVNEVTPEQQAQARCCTFVFRYGHAGPPRKSFGGFNG	atgaagaatacttcatcatatgttaacgacatctataaagagttagcttctcgaatatttggtgtacctgttaatgaagtaactcctgagcaacaagcacaggctaggtgttgtactttcgtttttagatatggacatgctggtccacctcgtaaatcatttggaggatttaatggataa	Phage DNA-binding protein
vABWU2101_00052	38168	38764	-	MSHIIYGIEPIMTVIAQCLEETLLLQQGQYPIHYSANAEEVPSTGKQVHAMWLCAKNFGSPFHVYSGANDADKLYLSPQVNLLYRAVHDHDHAFAYELGRGTTKYEDERYLNCLMAKRCYEFALANKDIVLAMQVFFIMYHDTVGQVEYFKEKGTFCEDQRAETARRLDECAGYRALKQGRTRIAKAYMLGYMGQCGL	atgtcacatataatctatggtatcgaacctattatgactgtaattgcacagtgtcttgaagaaactctgttattacaacaagggcagtaccctatacactattcagctaatgcggaagaagttcctagcacaggtaaacaagtgcatgctatgtggttatgtgctaagaactttggttcgcctttccatgtgtatagcggtgctaacgatgcagataagttatatttaagtccacaagtaaacttactgtatcgtgctgtacacgatcatgatcacgcctttgcttacgagcttggtcgtggcacaactaagtatgaagatgagcgctatcttaactgtctaatggctaaacgatgttatgagtttgctttagctaataaagacattgtgttagctatg…	Hypothetical protein
vABWU2101_00053	38943	39317	-	MKPTVKQLQDTIAQLNEALVNWDYVVATNGERVQLPITKKVVNANRGLCFVFFLTYPDWFVEEMWNQLKNPEGTCIFPVGGDTEFYTTPNRWANPKRKELAERCVPYLQAKLEAALLKEGDACS	atgaaacctactgttaaacaactgcaagacactattgcacaacttaacgaagcgctagtgaattgggattacgttgtagcaacaaatggggaacgagtacagttacctatcaccaaaaaggtggtgaatgctaatcgtggtctatgttttgtattctttttaacgtatcctgattggtttgttgaggaaatgtggaatcagttaaagaatcccgaaggtacttgtatattccctgttggcggtgacactgagttttatactactcctaaccgatgggctaaccctaaacgtaaggaattagctgaacgttgtgtaccgtacttacaagctaaacttgaagctgcattgcttaaggaaggtgacgcatgttcttag	Hypothetical protein
vABWU2101_00054	39317	39595	-	MKSKVTLPNKLRAGGEIRQHRFTKDVALFHPNGLGYTVLVDGGLRARFGQCGEVDLGPQIGFTQTYSEERAERVEDNWLPVPEGTVITIEVL	atgaagtctaaagtaactttacctaacaagttgcgtgctggtggtgaaatacgtcaacacagatttactaaagatgtggcgctatttcatcctaacgggttaggttatacggtactagttgatgggggacttcgtgcgcggtttggacaatgtggtgaggttgatctaggtccacagatagggttcacacaaacatactccgaggaacgcgcagaacgtgttgaggataattggttgcctgttccagaaggtactgtaataacgattgaggtgttataa	Hypothetical protein
vABWU2101_00055	39597	40106	-	MKLLITVEDINKAIASISKRGKQLDNDIHVAGVSCLKHCDAHGDSTLLDKLVQAMPKGSRKAAFCEWALAYGNVRMLDRENKADKSAIEQGRLFAKDKSKTYDEAGAIANHWVDFKPEPDLLTTFDVHAQVAALISKYNKAINKGVDIEGKADAAKELRTLLNQLEVEA	atgaaactattaattactgttgaagatattaacaaagcaatcgcatctatctctaagcgtggtaaacaattagacaacgatattcatgttgctggtgttagttgtcttaaacactgtgatgcacatggcgatagcacattgttggataagctagttcaagctatgcctaaaggttcacgtaaagcagcgttctgtgaatgggctttagcgtatggtaatgtacgtatgcttgaccgtgaaaacaaagcagacaagagcgctattgaacaaggtcgattgttcgctaaggataagtctaaaacttatgatgaagcaggtgctattgctaaccattgggtagattttaaacctgaacctgatctgttgacgacttttgatgtacatgctcaagtggcagcg…	Phage protein p03
vABWU2101_00056	40179	40427	-	MTNYVVKNVELTTEQHDRLQGKGYKFDNTNGEGLTGGNHFIVSDRINEYSTNANARCLLTCGDFDLYESVDQIIDVLPDRFK	atgactaattatgtagtaaagaatgttgaattaaccactgaacaacatgaccgcttacaaggtaaaggttataagtttgacaacactaatggtgaaggtttaacaggcggtaatcactttatcgtgtctgaccgtatcaatgaatacagtaccaatgctaacgcccgatgtttgttaacgtgtggtgactttgatctgtatgaatcagtagatcaaatcattgatgtactacctgaccgcttcaagtaa	Hypothetical protein
vABWU2101_00057	40860	41075	-	MRDVKIGGIVKVTYYNTDKSYLAKVIDMSIDVKDEFHPIWLQLDKIDDNSLSDYWLSPEMIDVDFTIQVSV	atgcgtgatgttaaaataggtggtattgtgaaggttacttactacaataccgataaaagttatctggctaaggttatagacatgtcaatcgatgtaaaagatgaattccatccgatatggttacagcttgataaaatcgatgataattcattatcggattattggctaagccctgaaatgatagatgtcgattttactattcaagtatcagtttag	Hypothetical protein
