# Supplementary material for: Isolation and Characterization of a Novel Autographiviridae Phage and Its Combined Effect with Tigecycline in Controlling Multidrug-Resistant Acinetobacter baumannii-Associated Skin and Soft Tissue Infections
Source: Viruses. 2022 Jan 20;14(2):194. doi: 10.3390/v14020194 (PMC8878389; doi:10.3390/v14020194)
Supplement: Supplementary file 1 [file viruses-14-00194-s001.zip › Table S1.xls]

## Sheet: Supplementary Table S1
Supplementary Table S1. Annotation of the specific function of ORFs in phage vABWU2101 genome was conducted using BlastX.
Locus_Tag	Start	End	Strand	Amino acid	Nucleotide	Protein	Specific name	Query coverage	E value	% Identity	Accession
vABWU2101_00001	17	196	-	MQDLITVPDRSVMAEYRGEQVKCHPVYLSTEVIMKLVDIAVEEGFEYIYEDTIRKLLGL	atgcaggatttaattacagtaccagatcgttcagtgatggcagagtacagaggtgaacaggttaaatgtcatcctgtgtacttatctacagaagttattatgaagttagtcgatatagctgtagaggaaggtttcgaatatatttatgaagatactattcggaagttactagggctgtag	Hypothetical protein FDH22_gp38	Acinetobacter phage SH-Ab 15519	0.98	2e-34	1	YP_009598261.1
vABWU2101_00002	207	410	-	MKVNLSALKKIKHSDAVNVVNTLGTIVESAKAVNSVQEYKGKDKVNKGLSGASKALDIAAVILNILK	atgaaggtaaatctatcagcactaaagaagatcaagcacagtgatgcagtgaatgtagtaaacactctaggaaccatcgtagagagcgctaaggctgttaattctgttcaggagtacaaaggtaaggacaaggttaataaagggctatcaggagcttctaaagcgctagatatagctgctgttattcttaatatcttgaagtaa	Hypothetical protein APK2_49	Acinetobacter phage vB_AbaP_APK2	0.98	3e-36	1	AZU99248.1
vABWU2101_00003	367	504	-	MTEQEIKERLANNWLVINAAKQLVLFVKEKLNEGKSISTKEDQAQ	atgacagaacaagaaattaaagaaagactagctaataattggttagtcatcaatgctgctaagcagttagtactattcgtgaaggagaaattaaatgaaggtaaatctatcagcactaaagaagatcaagcacagtga	Hypothetical protein APK81_54	Acinetobacter phage vB_AbaP_APK81	0.97	4e-22	1	QNO11423.1
vABWU2101_00004	501	2438	-	MIDATFRERFKRLRAHVAQHNDRPELIPKEDREMFALMFAGLFLSFRDFAELGMAYLGFKMSEIQDDIADYMQHGYKYRMVQAQRGQAKSTLAALYCIWRLIQRPKDRCLIVSAGGDQADSIALIITRIINQWDILCWMRPDTTRGDRDSAKNYDIHCDLKGIDKSASVSSVGISAQLAGKRADFLLADDIEVMRNSMTQTEREKLALQTREFSAICIHGDIMYLGTPQTKDSIYRELPRRGFSVRVWTGRYPTNEELERYGSGTEIAPMIMKRLLENPELQTGGGIEGNRGQPTDPNHIGEETLQSKELDYGPEGFALQYMLDTTLSDEMRTKIKLSDIPVVGTGTDSAPEVVQYKCDPTTAYKELTPAMTAFRMYWGIGSDKSVPFEHKVMIIDPAG…	atgattgatgcgacgttccgagaacgctttaaaagattacgggcacatgttgcccaacacaatgatagaccagagttaatccctaaagaagatcgcgaaatgttcgcattaatgtttgcagggttattcctgagctttcgagactttgctgagttaggtatggcttatctcggttttaagatgtcggagattcaggatgacattgcggattacatgcagcatggttataagtaccgtatggtgcaggcacaacgtgggcaggctaagagtaccttagctgctttatattgtatctggcgtcttatacagcgtcctaaagaccgttgtttgattgtatctgctggtggcgatcaggctgactctatcgcactgattattacacgtatcattaaccaatgg…	DNA maturase B	Acinetobacter phage vB_AbaA_fBenAci003	0.99	0	0.9953	QOV07852.1
vABWU2101_00005	2448	2756	-	MAGKKTGASVSRLCLLHELLVDMFIKDIKDAIDGNYPLASADKNVIVTFLKNESITATPDADGMEKLKEELKDLSEAQRAKVDALVTQVESGQFDDLLGPIQ	atggcaggtaagaaaacaggggctagtgttagccgtctatgcttattgcatgagttgttggtggatatgttcattaaagatattaaggatgctatagatggtaactaccctttagcatctgctgataagaacgttatcgttacgttcttaaagaatgaaagcattacagccacacctgatgcagatggtatggagaaattaaaagaagaattaaaagacctatccgaagcacaacgtgcgaaggtagatgctttagtaacacaagttgaatcaggtcaattcgatgatctgttaggacctatacaataa	Putative DNA maturase	Acinetobacter phage AB3	0.99	3e-57	0.9902	YP_008060132.1
vABWU2101_00006	2816	3373	-	MILTKDGFNIIRNELFEGKLDQTQVDAINFIVEKATEYGLTYPEAAYLLATIYHETGLPSGYRTMRPIKEAGSDSYLRSKKYYPYIGYGYVQLTWEENYVRIGKLIGIDLVKNPEKALEPLIAIQITIKGMLNGWFTGLGFRRKRPVSKYNKQQYVAARNIINGKDKAELIAKYAIIFERALRSL	atgattctgactaaagacgggtttaatattatccgtaatgagttattcgaaggtaagttagaccaaactcaagtagatgcaataaactttattgtagagaaagctactgaatatggtttaacttatccagaggcagcttatttactagctactatttatcatgagactggtttaccgagtggctatcgaactatgcgaccgattaaagaagctggttcggatagctaccttcgatctaagaagtactacccatacatcggttatggttatgtacagttaacttgggaggagaactatgtacgtattggtaaacttattggaattgatctggttaagaatcctgagaaagcgctagaaccattaattgctattcagattaccatcaaaggtatgttgaat…	Endolysin	Acinetobacter phage vB_AbaP_B3	0.99	3e-129	0.9838	YP_009610381.1
vABWU2101_00007	3360	3695	-	MNYIDQVYAVLIYVWSGLDKLIVGAAATSFVVALLRTKKEDNKFSFIEALLCGIFTAIALVGMSFLGTLTGIIVPETLTAGAAHVVAGFIGWYGTVRTMEYLEGKVSNDSD	atgaactacatagatcaggtctatgccgttctgatctatgtatggtcgggcttagataaactgatcgtaggtgctgctgctacatcttttgtagtggcactactacgcactaagaaagaggataataagttctcatttattgaagcactactttgcggtatctttacagctatcgcattagtaggtatgagcttcttaggaacattaacaggtatcattgtacctgaaacattaactgctggcgctgcacacgtagtagctggcttcatcggttggtacggtacagtacgaactatggaatatttagaagggaaggtttcaaatgattctgactaa	Putative holin	Acinetobacter phage IME-200	0.99	6e-73	0.991	YP_009216490.1
vABWU2101_00008	3709	5790	-	MNILRSFTETVVTTPTELFPISFEYDEKYDAVHVFLNDVAVEDLGYTVSQVNAVTLKIEPAISEGTVRIERETDIDKMKYIFDAGALFIDQNVDADFRQIVHSQQEVRDGFIKLRGDVLPLVHGLQEALQQAQEASEAAQEAAAAAEEAAQQTRMAEKVIDKSGLTQQQINDAWLTVENFGAKGDGVTDDSAAFQAYCDSPFTGANIRLANRRAVYIIKKQVDCKGKGIVGNGFGKQSQAAYDLSSIRVMEGDYTNSNADLADIAFINVGAEVRNLQFVSSKLGTISGIHVSGYNTTINNVNFAGFKNQVHVVGASVRFSVSDLTSIAAANAGFYFRDKQSDQSTTAYFNQCSWQWGNKAVVFEKEAYGCVFRDNIVEYMDGGFEASVFSNCIFEGNWC…	atgaatatactacgctcatttacagagacagtggtgactacacctacagaacttttccctatcagttttgagtatgatgagaaatatgacgctgtacatgtctttcttaatgacgtagcagttgaagacttggggtacactgtatctcaagttaatgctgttactctaaaaattgaacctgctatttcagaaggtactgttcgtattgaacgtgagactgacattgataagatgaagtacatctttgatgctggtgcgctgtttattgatcagaatgtggatgcagattttagacaaatcgtacattcccagcaagaggtacgtgacggttttattaaactacgtggtgatgtactaccattagtgcatggtttacaagaagctttgcaacaagcacaa…	Tailspike protein	Acinetobacter phage vB_AbaP_APK2	0.99	0	0.9711	AZU99242.1
vABWU2101_00009	5797	8895	-	MAGLFTGTQESKLLPEVQPELPIVPAGNVPKINHVINTQPQGQADEVDLTTETQQLESLERETPPSILDTAIAGFAPTGRDWLRGGMDKLRYDRDPNFTPDEFTDQFFKDWGMQHADEAEYLNKAVNYEDWKSRTERVVSKREDAKALAENPITGIAASLIDIDLPLAAIPYLGWAAKGSRMAQIGVRAAQAATAAGAAYGVNLALEDQSIRSEDERFMDSITFGLGAGLRAIKPTQHLDDAISTELKSLGATDHLIEPNVQQSLDAAKEDIIKSTSIPISTPSGAPSDIIKKHGWLAELSSSYDKLYYLTQGDNSTMVNRLLTGVHNNGDDVATAQAAYLNNYSWRLAGLEKDLSDAVSEITLVKPNPITRNNGKYGKATQETMEKFQESMQRLDAKV…	atggctggactttttacaggaacacaagaatctaaattgttaccagaggttcagcctgaactacctattgttcctgctggtaatgtacctaaaattaatcatgttataaacacacaaccacaaggtcaagctgatgaagttgaccttactaccgagacgcaacagttagagagtttagagcgagaaacacctccatctatattggatacagctatcgcaggatttgcacctactggacgagattggttacgtggtggtatggataaattaagatacgaccgtgacccgaactttacacctgacgaatttacagatcagttctttaaagattggggtatgcaacatgcagatgaagcggaataccttaacaaagcagtaaattacgaagattggaaaagt…	Internal virion protein C	Acinetobacter phage vB_AbaP_APK48	0.99	0	0.9826	QFG06959.1
vABWU2101_00010	8905	11790	-	MATQIQMPNVRDVQVSNLQAIERPAEGNALSSFMQDILPAADKALQTYNKENADRLIALGRSDQMNDVQREVNWLDGKYYNQGKEYQKVVATQAQQLQQFNARIKEMADSGASSDEMYQVGKEYLTQYTDAIYNSDLDADFKEHLYKEGLKENAVYQKTIKDTQQRVAIDKAYQSTLTLQANYVNTLRTTELSGDELDVLTYSYVNRSVAAKMTADPSLTLEEATKSAQDEIASAFKFIGQQIDPTAQGADQVVNKLRGMVDHAYTKGYVDLDTLTGVRKIADDIHVGITNYNDTMADRKVTEYIASVEVGEIPLDSDDYNEQMYAIYNNPNLSEDKKTALTRQLTNSYVSQHNKVMSADIDINTIDQFPDMIDFVASTGKGEDTFVNLWTQKHLREAN…	atggctactcaaattcagatgccaaatgtacgtgatgtacaagtaagtaatttacaagctatcgaacgtccagcagaaggtaatgcattgagtagctttatgcaggacatattacctgctgcggacaaagctttacaaacatataataaggaaaatgctgatcgtcttattgcattaggtcgtagtgatcaaatgaatgacgtacagcgagaagtgaattggcttgatggtaaatactataatcaaggtaaagaataccagaaagtagtagctacacaagcacaacaacttcaacaattcaatgcacgtattaaagagatggcagatagtggtgcaagctcagatgagatgtaccaagtgggtaaagagtatttaactcaatacaccgatgctatttat…	Internal virion protein B	Acinetobacter phage vB_AbaP_APK44	0.99	0	0.9906	QGK90442.1
vABWU2101_00011	11803	12477	-	MAMNMQGGMQGAQTGMSIGSNFGPYGAAYGGIIGGVLGLLTPDKDLSALKAYNKQVVTNLGSTLFDMDRQRNVENLRTSQALDSYRTQGQVAASQYNAVFGAADIIGASADALKNTLDRQVQQATRQVWIDWEVGVDNYNTQINEVVNRASGSLRRSKAETAKVDYAGMFKQGMDMYQQYKGGSKGTTNTMSSTGGGLSGLSDFGSFGKSGSAIGTSSAGSLTA	atggctatgaatatgcaaggcggtatgcaaggcgctcagacaggtatgtctatagggagcaattttggtccttacggtgcagcctatgggggtattatcggaggcgtgttagggttattaacacctgataaggatttatcagccttaaaagcatacaacaaacaagtagtaactaatttaggttctacgttattcgatatggatcgtcaacgtaacgtggagaacttacgaacatctcaagcacttgactcttatcggacacaaggtcaagtggcagcttcccaatataatgcagtatttggtgcagcagatattattggtgcaagcgcagatgctcttaagaatactttagaccgtcaagttcaacaagcgacacgccaagtatggatcgactgggaa…	Putative internal virion protein A	Acinetobacter phage vB_AbaP_WU2001	0.73	2e-86	0.9758	QVQ34727.1
vABWU2101_00012	12477	14768	-	MILEGVYPSFLKGVSQQTPQERNDGQLGAQLNLLSDAVTGLRRRGGVKFQAKLAGIPNSSYIRLIDINGVNYIMIVDTVTGTLKIYNFNGSLIKTHQTNYLKASNGKASIRSTVSRNNCFVLNTEQVITKTPIGGTNPTPNPSTMGYISIRSGQFSKMYSVDIKSGTYSVSLQVSTHGTDAALASPEYVATKFMENITADTTLNSRYDVVREGSTVALKAKSATDTNLLVIESGTGSTYIQTSNSSRVQGKQDIIANLPNILDKYIIAVGTVGNSAYYQYNATTSTWKECGVYEAPYKFTNEPIYWYFDDTDTIQVKSLDIQPRAAGDDDNNPLPKFVDFGITGISAYQSRLVLLSGSYVNMSATADFNVYMRTTVEELQDADPIEVSSTALSAAQFEY…	atgattcttgagggagtgtacccgtcattcttgaaaggtgtatcacagcaaacacctcaagagcgtaatgacggacaattaggcgcacagcttaatttattatctgatgctgtaacaggtttacgtagacgtggtggggttaaattccaagccaagttagcaggtattcctaatagtagttatatacgtttaattgacatcaatggcgttaattatattatgatcgtagatactgttacaggtactttgaagatttataattttaatggttctttaattaaaacacatcaaacaaattaccttaaggcttccaacggtaaggctagtattcgtagtacagtgtctcgtaataattgcttcgtattaaacactgaacaagttattactaagacacctata…	Tail tubular protein B	Acinetobacter phage vB_AbaP_APK48-3	0.99	0	0.983	QGH71565.1
vABWU2101_00013	14777	15409	-	MTKQLFARCRSYLKVNQHNKEDVLMTLLEAVNAILPYLGQHVITRVEDSRNPTVSRIVAAIDRQRKSVLAEGHWFNEVPNKVLLLNTDKTIDVPLNTLAIYGNTKRVAKRGPKLYDIDNDTRYFTGPVTVKVIYDYPFDELPEYAAQYITYLAGIEVYVSDYGLENSIQLMTERKEANRLLLVQENMRNRKWNSNDAAMRRSRFQRYLRR	gtgactaagcaactattcgcacgttgccgatcatatcttaaagtaaatcaacataacaaggaggatgtacttatgactctacttgaagctgtaaatgctatcctaccttatttaggacagcatgttattacacgtgtagaagattcacgaaaccctacagtatctcgtatcgttgcagctattgatcgacaacgtaagagtgtacttgcagagggtcactggtttaacgaagttcctaataaggtactattgttaaatacagacaagacaattgatgtaccacttaatactttagctatttatggtaataccaaacgtgtagctaaacgtggtcctaaactatatgatattgataatgacacacggtactttactggacctgtcacagttaaggttatc…	Tail tubular protein A	Acinetobacter phage APK16	0.92	1e-140	0.9898	UAW09854.1
vABWU2101_00014	15426	15560	-	MWFVNSKGFTLRYDRICGRHSIHILSYSWVNLAFMHATIDRSYW	atgtggtttgtaaactcgaaagggtttactttaagatatgatcgaatctgtgggcgacacagtatccatatattgagttatagttgggttaaccttgcatttatgcatgcaactatagataggtcttattggtaa	Hypothetical protein	Acinetobacter phage vB_AbaP_ABWU2101
vABWU2101_00015	15568	15753	-	MAGALCEPIVSLALTQTSDDTAIADTQAQMAALLEQVRALQAKVEEQDKAPTRSKTATKAE	atggcaggtgcattatgtgaaccaatcgtatctttagcattaactcaaacttctgatgatacagctatcgcagatacacaagcacagatggctgcattgttagagcaagtacgtgctttacaggctaaggtagaagaacaggataaagccccaacacgttctaagacagcaactaaagctgagtaa	Hypothetical protein AB3_0010	Acinetobacter phage AB3	0.98	4e-33	1	YP_008060142.1
vABWU2101_00016	15809	16840	-	MAGANYFADGSTRFHWGGDESNIDQHLEIYEGTVDTQFEYTQIFKSLSTQKSVAERSNQIRIDRLGASQALYRQSGEDILDQRVKSDKLNVVVEAMLYIRNPVDKMDEWTAPSFWTEMGRNNGTTFGLEYDQAHIIRLQKAPAWTAPAHLKEHGEFHDGFFVPVTLKGGDNLTDAELEQNASALVKAHAKARDTLAKRRVPLQDMVTLVDVDTFSALLHHPKLINKDYTAENGDFANRRVVKVNGIPVVENTAFPTAAIVGHGLSTTENGNAFDVTAEEIKGRMIIFSKALSLVTVTAQEWTVEPWYDPRSKSKILDCYSMFTVDVRRPDTVGVVRITEQVTP	atggcaggtgctaattacttcgcagatggttcaacacgctttcattggggtggtgatgaatctaatatcgaccaacatttagaaatttatgaaggtacggtagatactcagtttgagtatacacaaattttcaaatcgttatcaacacagaaatctgtggctgaacgttctaaccaaatccgtattgaccgtttaggtgcttctcaagcattataccgtcaatctggtgaagacattctcgaccaacgtgttaagtctgataaacttaacgtagttgtagaggctatgctgtacatccgtaaccctgtcgataagatggatgaatggactgcgcctagcttctggactgagatgggacgtaacaatggtactacttttggtttagagtatgaccaagca…	Putative capsid protein	Acinetobacter phage vB_AbaP_APK14	0.99	0	0.9971	AYR04386.1
vABWU2101_00017	16856	17716	-	MSEFNQGGQENPQGNAPQGGQGNPAPQEFNQGGQGNFQQNFNPNFNQGQFGFQQSQAYQAPQGNPTPAPVEDKTPTQPTKVYTPEDFAGDSPLDVSIKVVSANAGLSEEAFGAAIKNAVQYGNADLIDVATLTKGLEPNIAAQVVATARAAYQHATQLKAQIVQKAHTAAGGAEQWQEAINSFNTSAPQDVRGYAIYLESVGKQDEAIQVIMNHVRGAGLVNSNNGTLITGSTGGTGGKAMSHQEFLVEWGKLDRQYGHQLYSNKEAQLKIADLQRRRALGKQQGI	atgagtgaatttaatcaaggtggtcaagagaaccctcaaggaaatgcaccacaaggtggtcaaggtaatccagcaccacaagaatttaatcaaggtggacaaggtaacttccaacagaactttaatccaaactttaatcaaggtcaattcgggttccaacagagtcaagcttaccaagcaccacaaggtaatccaacacctgcaccagttgaagataaaacgcctactcaaccaactaaggtatatacaccagaagatttcgcaggtgacagtccgttggatgttagcattaaggttgtatcggctaatgctggattaagtgaagaagcattcggagcagctattaagaatgctgtacagtacggtaatgccgacttaattgatgtcgcaacattaact…	Scaffolding protein	Acinetobacter phage vB_AbaP_B3	0.8	2e-141	0.9569	YP_009610370.1
vABWU2101_00018	17725	19281	-	MKSKGNDFTKTIRALYDEYTDDSLKTRLEMYALWTLPSVFPTGEITVDNGNAEIEHDYQSVGAYLVNRLASRLASTLFPVSTSFFRIEPSQELKDLVDKRGTSTLIDLENKACRRLFFNASYAQIVQALRLLIITGEVLLLRRDNRLRVFSLKNYALLRNNVGEVLEIITREPKRYRELDAETQELLQDRNEDETLDLYTRIRKRNINGVISWKITQEIDGVRLPNYEIYRDKLCPYIPVTWSYMNGDAYGRGYVEEYAGDFAKLSELSQGLTEYQIESLIIRHVYNAQGGFDVESAVNSRNGDWISGNVNAVQNYESGSYQKMNEVRLGLEAIMQRLNVAFMYTGNMREGDRVTAYEIARNADEAEQVLGGVYSQLSQNMHLPLAYLLLYEVRKDFIQ…	atgaagtccaaaggaaatgattttacaaagactattcgagctttgtacgatgaatacacggacgattctttaaaaacaagattagaaatgtatgcactttggactctacctagcgtgttcccgacaggtgagattacggtagataatggaaatgctgagattgagcatgattaccaaagtgtaggtgcatatctagtgaatcggttagcgtcacgtttagcgagtacgttatttcccgtaagcacatctttctttagaatcgaacctagtcaagagttgaaagacttagttgataaacgtggtacgagtacccttatcgacttagagaacaaagcttgtcgtcgtttattcttcaacgcatcttatgcacagatcgtgcaagcactgcgtttacttatt…	Head-tail connector protein	Acinetobacter phage vB_AbaP_D2M	0.99	0	0.9981	QFG15408.1
vABWU2101_00019	19290	19541	-	MSWLSKALGSVMNIFGIGGQDDLGKKYEEEMRRQAEAQKLQQANEQKEVTQFDDTGGTTFTGADGPRKKRPTGGYSSLGINAY	atgagctggttaagtaaagctttaggtagtgttatgaatatatttggcattggtgggcaggatgacctcggaaagaagtatgaggaagaaatgcgtcgtcaagcagaagctcagaaactacagcaagctaacgaacagaaagaagtaacacaatttgatgatactggaggtactaccttcacaggtgcagatggtcctcgtaagaaacgacccacaggtggttattcaagcttagggattaatgcttattag	Structural protein	Acinetobacter phage vB_ApiP_P1	0.98	2e-40	0.988	YP_009610472.1
vABWU2101_00020	19538	19735	-	MSARDIPLFTQEQYDYLDKYCFAENTELLTPEELIYKAGQRSVMYKIQTLVNQQGPTLVRKEITR	atgagtgcaagagacattccattattcactcaagagcaatatgattacttagataagtattgttttgcagagaatacagaactacttacaccagaagaattaatctataaagctggtcaacgtagtgtaatgtataagatacaaacattagttaaccaacaaggtcctacattggtccgtaaggagattacacgatga	Hypothetical protein FDI30_gp33	Acinetobacter phage vB_AbaP_B1	0.98	9e-40	0.9846	YP_009610319.1
vABWU2101_00021	19839	22256	-	MSDLYQRQIALEESYSHDSIIAGQKQVLDAYQQGRAADVGTGRILLAKAFEVGVEALNAAKKQKIRGVGGKYLKLLSIADPEVLVMAALRDIINACAVPEPVSMQKVLTGIGRMIESESMLVFMQELNPAYTDKTIQYLDNTGTKSVTHRYRTFLAGSKSIQLDWEQWSQEERIGVAKLLVSCLYDATGLFQWAKLDSGMYHIKASEPLAKHFQDAASAARAVVKYPPMLIKPMNWEGQYNGGYLTEWFKHNSPMCGIRFIKKEHKHWVIDNLNNGAELVKAAMNKAQSVPYRINKDILAILRKAVAMRVGILGLPSHQPAPKPAFPFTDDWLKSEATEEELDQFQFWKGLMSSWYTQEAKRVGRQHGILSRIQELVKYQDEERLYFPTFIDWRGRLYF…	atgtctgatctataccaacgccaaatagctcttgaagaatcatacagtcacgatagtatcattgctggtcagaagcaagtactagatgcatatcaacaaggacgtgctgctgacgtaggtacaggtcgtatcctattagctaaagcatttgaagttggtgtagaagctttaaatgcagctaagaaacaaaagattcgtggtgttggcggtaaatacttaaaactactttctatcgctgatccagaagttttagtaatggctgcattacgtgatattattaatgcatgtgctgtacctgaaccagtgtctatgcagaaagtacttacgggtattggtcgtatgattgagtcagagtctatgttggtatttatgcaagagttaaaccctgcatatactgac…	RNA polymerase	Acinetobacter phage vB_AbaP_APK81	0.99	0	0.995	QNO11405.1
vABWU2101_00022	22265	22915	-	MSFKIGLIGLAGNGKDTVAVILQEALKERGLVFEIDRYAGLLKEAARQVFGENFDDRDVKEVDKLVDLYLADKIIDATDYVYLKLNRSDIALDEWNALCQKHIDSCTWMSPRKFQQLLGTEVGRALDENIWVNYLKNQDRNLIIPDVRFGNEDVDFNILITRHPVPKGKLHASEVYAAELQLSDNPYDYVDYVIHNDGSIDDLKRKVQQLVNKIKI	atgagttttaaaattggacttatcgggcttgcaggtaacggcaaagacacagtagcagttatcttacaagaggctttaaaagagagaggtctagtgtttgaaattgatcgttatgcaggtttacttaaggaagcagcgcgacaagtattcggggagaactttgatgatcgtgatgtgaaagaggtggataagttagtagacctatatctagctgataagattattgatgctactgattatgtataccttaagcttaataggtctgacatagccttagatgaatggaatgctttatgtcaaaaacatattgactcttgtacttggatgagtcctcgtaaattccaacaattattaggtacagaagtaggtcgtgcgcttgatgaaaacatttgggttaat…	dNMP kinase	Acinetobacter phage vB_AbaP_APK2	0.99	2e-150	0.9676	AZU99228.1
vABWU2101_00023	22917	23009	-	MKHTEELYKHAAAYKAAKLRLHPTSPLNGE	atgaaacacacagaggagctgtataaacatgcagcagcgtataaagcagctaaactacgactacatccaacatcacctttaaatggagaataa	Hypothetical protein	Acinetobacter phage vB_AbaP_ABWU2101
vABWU2101_00024	23009	23944	-	MSKVVFSNLKEWKQRALRMHFQGLTSSEIATELGISDRTIRDNIQKLAHRVDKSVALKPRKPTIFVIGDTQVKQGISLDYIHWIANYIKLKQPDIIVQIGDHYDMASLSTYDKGQLSAEGRRFVLDIEAGDEALGIIEDYIRSVKGYNPRKVVVLGNHEDRIDRFVKTHPEFEGLIGTDKLAFHDYGWEVIPFLKPHNICGIHFVHYVINVNTGKPLGGNLDLRLKTVGESFVMGHQQMYAYAERQLPMTGRKQFAAVVGACYVHDEPYKGWQGNHHFRGCLMLYGCADGYAMQKKVELEHMREIYEGEHA	atgtctaaagtagtattcagcaatttaaaagaatggaaacaacgtgcccttcgtatgcactttcaaggtctaactagctcagagattgctacagagttaggcatttctgatcgaactattcgagataacattcagaagttagctcatcgtgttgataagagtgtagcattgaaaccacgtaagcctacaatctttgtaattggtgatactcaggttaaacaaggtattagtctggattatatccactggattgcaaactatatcaaacttaaacagcctgacattattgtacagattggtgatcattatgatatggcatcgttaagcacatatgataaagggcaacttagtgcagaaggtcgtcgctttgtactagatattgaagctggtgatgaagcg…	Putative phosphoestherase	Acinetobacter phage vB_AbaP_PMK34	0.99	0	0.9968	QGF20160.1
vABWU2101_00025	23948	24388	-	MTARKISRGQLRPIAMKLYKEQGEKCLLCHKPIDFTKMGRDSDYAVDHDHVTGLIRGTLHRSCNAGEGKVINAVGSWGSKSKEHAAIREWLQNLLNYYDYCDAHPTTMIYPSHKTADEKKEAQRVKRNAAARKARAVVKQRKQKGE	atgacagcacgtaagatttccagaggtcaattaagacctatcgctatgaagctctataaagagcagggtgagaagtgtttactatgtcacaagccgattgactttactaagatgggtagagattcagattacgcagtggatcatgaccacgtgacaggtttaatacgaggtacacttcatcgttcttgtaacgctggtgaaggtaaggtaattaatgcagtaggttcttggggcagtaagtctaaagagcatgcagcaatccgagagtggttgcagaacctacttaattattatgattattgtgatgcacatccaacgactatgatttacccaagtcacaaaacagccgatgagaagaaagaagctcagcgtgtgaagcgaaatgcagcagcacgaaaa…	DNA endonuclease VII	Acinetobacter phage vB_AbaP_B1	0.82	1e-86	1	YP_009610315.1
vABWU2101_00026	24385	24954	-	MTTKVELPVEVQNVLDWLKENGFTAALVGGYCRKLKYGKDTSDIDIAVLVETIDEIEVLQNEFGAPVHNRSVLEKAEKSLYEGHTGFVADWREGNINIIAYDKYSYNDIPTLVQSFDFNFNMWYVDEDGTLNNPDPFVEVHKVRLGNSLGSRPSVARLARFYSEFSAWDWKLADEQLQSEKEIFGNFLG	atgacaactaaagttgaattacctgtagaagttcaaaatgttttggattggttgaaagagaatggttttacagcagcattggttggaggttattgtcgtaaacttaagtatggtaaagatacttcggatatagacatagcagtcttagttgagactatagatgaaatcgaagtcctgcaaaatgagtttggcgctcctgtacataatcgtagtgtgttggagaaagctgaaaaatctttgtatgaaggacatactggttttgtagcagattggcgtgaaggtaatattaatattattgcatacgataaatacagttataatgatataccaaccttagtacaaagcttcgactttaactttaacatgtggtacgtagatgaggatggtactttaaataac…	tRNA nucleotidyltransferase	Acinetobacter phage vB_AbaP_APK81	0.99	3e-131	0.9524	QNO11401.1
vABWU2101_00027	24944	25897	-	MNNILSRFGVTSDSISKVDTYKAGHQGDVLLHDGDSDCYYVCTQYRKMQTILNNFEIAIQEKMFLTGAATARVHLTPTGCAKNGRHLLNTVKPYQGNREGKQKPANLEELRNIAPEYFKDHPTIKVFSHYDIEADDALMIDHYHYQNGILVSADKDLQISPHKSYNMDEGKFETLLKGDRFGWIAKKEWLTPSLKPASKIVGKGTKFYFAQLLMGDVADNVKGIIKLNGKACGEALALATLEPIKDENEACNVVLDGYRAINQNVLPEAEAMWLLRNREDSAYKFLKEHELSPANLQFLEDCFGGDWKRIEDESYDN	atgaataatattctatcacgctttggcgtaacctccgacagtatatctaaagtggatacatacaaagcaggtcatcaaggagatgtgttattacatgatggagatagtgactgttactatgtatgtactcagtatcgtaagatgcaaactattcttaataacttcgagattgctattcaggaaaagatgttcttgacaggtgcggcaactgcacgagttcatttaactccgacaggttgtgctaagaacggacgtcatttactgaatacagttaaaccatatcaaggtaatcgagaaggtaaacagaaacctgctaacttagaagagttacgcaatattgcacctgagtatttcaaagatcatcctacaatcaaggtgtttagtcactatgatattgaa…	DNA exonuclease	Acinetobacter phage IME-200	0.99	0	0.9905	YP_009268878.1
vABWU2101_00028	25890	26222	-	MSLNVESNRASGRTTRMILKAAEYLVKYPDKRVVIVSHDHRSTHCMKQYAESILNQQLAQRMDYISVERTIGIDTQKENYFFDHHCFYAKRQRLISELEFVNKLYGRWDE	atgagtttaaatgttgagagtaaccgtgcaagtggtcgtacaactcgtatgatattaaaggctgctgagtatttggttaaataccctgataaacgtgttgtcattgttagtcatgaccatcgatcaacgcattgtatgaaacaatatgctgaatcgatattgaaccaacagttagcgcagcgtatggattacatatcagtagaacgtactattggtatagatactcagaaggagaattacttctttgatcatcactgcttctatgctaaacgtcagagattgatttctgagttagaatttgttaataaactttatggacgttgggatgaataa	Hypothetical protein APK16_28	Acinetobacter phage APK16	0.99	4e-74	0.9727	UAW09840.1
vABWU2101_00029	26219	26338	-	MYTYIEDEDFQPATPMNCPNCGLVATYTGTCHYCGEKCE	atgtacacttatatcgaagatgaagactttcaaccagcaacaccaatgaattgccctaattgtggattagtagcaacttatactggaacttgtcattactgtggggagaagtgcgaatga	Hypothetical protein M172_gp28	Acinetobacter phage Abp1	0.97	3e-20	1	YP_008058220.1
vABWU2101_00030	26395	27285	-	MNALLAQAAAAIEAGKVQLDMTETTSGGFEKRLLGEGTAIVQFTQYIDHGIQKQKPFKGQPKKPAKTASLGFHILAGIGTLPDGTKEPYVQDGKLEKIRTRFDIALHQNEKAGAVKIFNALNYAKDATHFVQKLGSIYLLSIGIEKGKDGKEYNTYDFSQLQKPIANAMTGAMYEAGKDGVADTPADEYQLFLWDAPTKEQWDSIFIEGEYDKKTKDANGNEVVEKKSKNFIQEKIRSATNFKGSPIDLLLISQGEDLPALEAEVEDSDPNDQHVEEDKTDIPAVPVADIPAVPAV	atgaacgcattattagcacaagcagcagcagcaatcgaagcaggtaaagtacaattagacatgacggaaactacctctggtggttttgagaaacgtctgttaggtgaaggtacagcgattgtacagttcacacaatatattgatcatggtattcagaaacagaaaccattcaaaggtcaacctaagaaaccagctaagactgcttctttaggattccacatccttgcaggtattggtactcttcctgatggtacaaaagaaccttacgtacaagacggtaaacttgaaaagattcgtacacgctttgatattgctttgcaccaaaatgaaaaagcgggtgctgttaaaatcttcaatgcattgaactatgctaaagatgcaacacactttgtacagaaa…	Hypothetical protein FDI32_gp26	Acinetobacter phage vB_AbaP_B5	0.94	0	0.9929	YP_009610412.1
vABWU2101_00031	27282	27515	-	MLLNEDIEYALKTFYLNSLSGDRLKHCLTLVRQTGSVIIPLPQRIKYIRYEPVPVDRPVDCITITIDDLYEILGVSL	atgttacttaatgaggacatagaatatgcgttaaagacgttctatctaaacagtcttagcggagatcgtttaaagcactgtttaacattagtacgccaaacaggttcggtaataataccactaccgcaacgaattaaatatatacgatatgagccagttccagtggatagaccagtggactgcatcacgattacaattgacgatctttatgaaattttaggagtatcattatga	Hypothetical protein APK37_27	Acinetobacter phage APK37	0.98	1e-41	0.8831	UAW07706.1
vABWU2101_00032	27505	28443	-	MQNIPRDGTSKVKQMFESRFGKEGRIVEVDYSALEVVALASISGDKNLLQQLIDGTDMHCYRLAGALGEDYATVFEKCHDKSHPEHKKYKQLRTDIKPRAFANQYGASAMGISFSTGCSLEEAEQFKETERKLFPESSTYAERVVRPQVEQNGLTVPMESELVNGVWKHFRRGFFKANSGTCYSFRQFPKYVKGVGEKYDYKDTQLANYWCQGEASFIVQVACGRVIRELIARNFAGGLVLPINTVHDAIYLDCATESLANEYGKLVQEIMESTPKYMAEIIPALKEWRYDTTPFPAAAEYGINMMDKVDVT	atgcagaacattccaagagatgggacatctaaagttaaacagatgttcgaatcgcgtttcggtaaagaaggacgtattgttgaggtcgattactcagcacttgaggtagtagcattagctagtatctcaggagataagaacttactccaacagttgattgatggtacagacatgcactgctatcgtttagcaggtgctttaggagaagattatgcaactgtgtttgagaagtgtcatgataagtctcatcctgaacacaagaaatataaacaactacgtaccgacatcaagcctcgtgccttcgctaaccaatacggggcttccgctatgggcattagcttctcaacaggatgttcacttgaagaggctgagcaatttaaagagacagagcgtaagtta…	DNA polymerase I	Acinetobacter phage vB_ApiP_P1	0.99	0	1	YP_009610462.1
vABWU2101_00033	28529	29056	-	MDNIKNLIENTTLTLEQIAQQLGVGYKRVYNVWRKYPKEYRTNRKTLNYRTSKLGANNPMTGKFKEAHPNYKGVVGDSKGYLMVLKPDWFTGRKGSKHVFLHNVVVCEALGLTELPAKWCVHHCDENPHNNNFDNLVLMTMQDHARLHNSLAGATTISKESTLKWVEAHGTPFKV	atggacaatattaagaatcttatcgagaatacaacactaacgcttgaacaaatcgcacaacagttaggtgtgggttataagcgtgtatataatgtatggcgtaagtatcctaaagaatatagaactaaccgtaaaactttaaattatagaacctctaagttgggtgcgaataatccgatgacaggtaaatttaaagaagctcatcccaactacaaaggtgtggtaggtgattctaaaggatatcttatggtgctaaaacctgactggtttactggtcgcaaagggagtaagcatgtattcttacacaatgtggtagtctgtgaagctttagggcttacggaattacctgcgaagtggtgtgttcatcattgtgatgaaaatccacataacaataacttc…	Putative HNH homing endonuclease	Acinetobacter phage APK20	0.99	9e-128	0.9943	UAW10060.1
vABWU2101_00034	29153	30541	-	MAWLIHDYETENYEYCGSLASPHCPENYIVATGWAIDNGPVQSLYFNNKEEGLTSNWLEKALEGQQVYVAHNATFEIHWNLKYYGDVFLNWIKNGGRIWCTQFAEFLITHQTEMYPKLEDCSVKYGGTKKIDAVKLLWEKGYKTSEIDQALLMEYLADEHSGDVANTRRVCFAQVAYMQEVGMYEMAKMRMDSLLFNAIATYNGLYVNMDVAKKNMDEQYKRIAELQEDVRSYLPKDLPAELEFSFTSGYHMSAFLFGGTITYDKKVPYDPPKFEQVEAYEFTNPYNTHVDYIPISKIAGLWSNITDLEEHLGATCTRYKAGKNKGLPKTFKIDSDVPKLKWGKGTYRFEGLVNFNELPKHVAEQFIGDRAEFKGKRVHAACGTPVYSTGDDALDLVAK…	atggcatggttaatccacgactatgaaacagagaactatgagtattgtggttctttagcaagtccacattgtcctgagaactacattgtagctactggttgggcaattgataatggaccagtacagagtctttactttaacaataaggaagaaggtttaacttctaactggttggagaaagctttagaaggtcagcaagtttatgtggctcacaatgctacatttgaaatccattggaatcttaaatactatggtgatgtgttccttaactggattaagaatggtggtcgtatttggtgtacacagtttgcagagttcttaattacacatcaaactgaaatgtatcccaagcttgaagactgttctgtaaagtatggcggtactaaaaagattgatgcg…	DNA polymerase I	Acinetobacter phage vB_Api_3043-K38	0.99	0	0.9805	QYC50640.1
vABWU2101_00035	30790	31773	-	MSHALIAEYLAKTKNPVQLVKHFDEVPESKIAYPLIGQIKYDGVYILIVMHNGMPKAYSRTGKEYYHELYSTTYFKSLFDLDDGVYIGELVAPTITLEELSGLVSTNRKVGWGTADIAAMGQSYVMLYDYLNFDEFLAGRSVRYYTDRYAELSRILEIAQCNPYLVDNTIISSKEDAEQYADEHIKLGHEGAVFKQDLDWLAGHKGYRAMKIVRGLHLDLLCVGVEYGKGKREGQIAKLKFSYKGSVFSADLGKGWTDERRNSLTMAHEEYREGYTCKVLDCNTGEEFRNPVGQIWEVKALQESSTGKALRLPKVVRVREDKEEPDA	atgagtcatgctttaattgcagagtacttagctaagactaagaaccctgtgcagcttgtcaagcactttgatgaagtacctgaaagtaagattgcgtatcctttaattggtcagattaaatacgacggtgtttatattcttatcgttatgcataatggtatgcctaaagcttacagccgtacaggtaaggaatactaccatgaattgtattctacaacctactttaagagtctatttgatttagatgatggtgtttacataggtgagctagttgcgcctacaatcacgttagaggaactttctggtctagtgagtaccaaccgtaaggtagggtggggaacagccgatatagcggcaatggggcaatcctacgtgatgctatatgattacttaaacttt…	ATP-dependent DNA ligase	Acinetobacter phage vB_AbaP_APK32	0.98	0	0.8789	AZU99371.1
vABWU2101_00036	31770	32507	-	MNRFKVGDQVRCCNSFGCETLHNGRVYTVTIVQDNTIGLDNGFSTFYNANRFVLFKAGKQEVKEMKQEQRVIATRLAGGSDLVIGEVYIGNWHQFADIVQIGDQNYAAKYFSLEVPLTPEKVFEAIRAGETLELFNQIQQDWQRIGNPRCLSYGGIESGIFRIAKQYVDFFGHKVPAPIKDGRKHTGDFYSVSFSNNTVYRCGRQQAIQNMDAGNAFYWANEQDADIVRKLIRQPFANKTEVPNV	atgaatagatttaaagttggcgatcaagttcgctgttgtaactcctttggttgtgaaactctccataatggtagagtttacacagtcacaatagtccaagataatacaataggattagataatgggttcagtacattctataatgcgaatcgttttgtactatttaaagcaggtaaacaagaggttaaagaaatgaaacaagaacaacgagttatcgctacacgtttagcaggaggttctgatctagttatcggggaagtatacattggtaattggcatcagtttgcagacatagtacagattggcgatcaaaattatgctgcaaagtacttctcgttagaggttccacttacacctgaaaaagtattcgaagctattcgagcaggtgaaaccttagag…	Hypothetical protein APK81_23	Acinetobacter phage vB_AbaP_APK81	0.99	1e-168	0.9265	QNO11392.1
vABWU2101_00037	32510	33808	-	MSDREPIDRNVLHALSDKKRFDLLYTSVPKDMLDANTVRLLDWFGVYFKEYPEHSYVDWSAFDTLVKLKGNMTKEQITAMAALTTLLRKPVSDDIIKNTCDQLEVLRFEGEVGMILKRFQSGEEFDLASELEVATQTHKQRVTTQVEALWCDTDIAELIDLSADDSGYKFDCLPDVICDDLKGVTAGKNIALAMPTNAGKTSLFCAIAKSFAVQHKDLVEAGGVEFQPILYLINEGTAEDIMPRVYSTVLGVDSSKLFEMRKELGGDGLREAYKKVVGRIDAIRLVNIHGATTADVNKLISKHKPFCVITDMTGRIRCVGAQAANDVQQLETVWDTMRQFAAIHKMIHIGSIQVSAEGMDMLFPPLSALQNSKTGVQTTLDLAIFGGAWMQPTEDIEYQ…	atgtctgaccgtgaaccaattgatcggaatgtgttacatgcactgagtgataagaagcgtttcgatcttctttatacatctgtacctaaagacatgttagacgctaacacagtccgattactggattggtttggtgtttactttaaggagtatccagaacattcatatgtagattggtctgcatttgatacgctggtgaaacttaaaggtaacatgacgaaagagcaaatcactgctatggctgcgctaactactttattacgtaagcctgtgagtgatgatattatcaagaatacttgtgatcaacttgaagtactaaggttcgaaggtgaagtcggtatgatccttaagcgcttccagagcggtgaggagttcgatttagcaagtgagcttgaggta…	DNA helicase	Acinetobacter phage AbKT21phiIII	0.99	0	0.9954	YP_009818734.1
vABWU2101_00038	33821	34054	-	MAILRVVPKTPAECNQLISILHSKGLECNDPKPTSVIKPNEPVCIWTNLYWYRANRVGEFPERAQTITVNQVYKALN	atggctatcttacgtgttgtacctaagacacctgctgaatgtaatcagttaatttctatattgcactctaaagggttagaatgtaacgaccctaaaccaactagcgttattaaacctaatgagcctgtatgtatatggacaaacctttattggtatagagccaaccgtgttggcgagttcccagaacgggcacaaacaattactgtgaaccaagtatataaagcattgaactaa	Hypothetical protein ABK483_gp19	Acinetobacter phage vB_AbaP_APK48-3	0.98	3e-48	0.987	QGH71540.1
vABWU2101_00039	34054	34371	-	MLYNGINVDVNAEQHKVIVDFLNSQGNTKFKPFMPYGSDGVNVEIWWDTLYRHPAFGGSDGPSSNADGSRNIVTENSYDAKSPDDFINAFNHWKEHGVLDSEVFK	atgttatataacggtattaatgttgacgtaaacgctgaacaacacaaggttattgtagacttcctaaatagtcaaggaaatacaaaatttaaaccttttatgccttatggttctgatggtgttaacgtagagatttggtgggatacgttatatcgacaccctgcgtttggaggttcagacggtccaagctcgaatgcggacggtagtcgtaacatcgtgacagaaaatagctatgatgctaaatctcctgatgattttattaacgccttcaaccattggaaagaacatggtgtacttgattcggaggtatttaagtaa	Hypothetical protein FDI32_gp20	Acinetobacter phage vB_AbaP_B5	0.98	7e-66	0.9327	YP_009610406.1
vABWU2101_00040	34371	35171	-	MLHSSEWIDLARSVPLGQKRRVYHGAENTKAMDVYNNLDSWSCWCHRCHEGGKVWKTHLARETLVQAPVIKHFLNYKQLCTLTELAEKHESKYSRMVVLLQSKGVSTTILQPYRPMYNLEDDRLVFSFEGVDVGRDCTGVSPMKWYKYYKENPKSFVYLQGKNQLDTREPVAVTEDLFSSMKIKHYSGCSAMCLLGTNFEDEKLNFLLSRKPVLALDGDLAGQTAERLISNRLSLFGVPYLRVSIPLGLDPKDLKPNEIKQLFGAI	atgcttcatagcagcgagtggatcgacttagctcggtccgtaccactaggtcagaagcgtcgtgtataccacggagccgaaaatactaaagcaatggatgtttacaacaacttagacagttggtcatgttggtgtcatcgttgtcatgaaggtggtaaggtctggaaaacacacttagctagggagacattagttcaagcacctgtcattaagcacttcctgaactataaacagctatgtacgcttacagaattagcggagaagcacgagagcaagtacagccgtatggttgtactacttcaaagcaaaggtgtctctacgacgattctacagccgtatagacctatgtataatttagaggatgatcggttagtatttagctttgaaggtgttgacgtc…	DNA primase	Acinetobacter phage vB_AbaP_APK2	0.99	0	0.9925	AZU99214.1
vABWU2101_00041	35161	35385	-	MKVKNCKVGQRVQVKHLIGFDREYFSEGATGIIVRIDDGEDSELHVYVKFDGSDETCGRFIYPRQLRKVKGDAS	atgaaagttaagaactgtaaagtaggtcaacgtgttcaggttaaacacttaatcggttttgatagagagtactttagtgagggtgctacaggtattatcgtgcgtatagatgacggagaagattcagaactacatgtatatgtaaaattcgatggtagcgacgaaacttgtggacgcttcatataccctagacaattgcgtaaggtgaaaggagatgcttcatag	Hypothetical protein APK128_gp13	Acinetobacter phage vB_AbaP_APK128	0.98	3e-38	0.8649	QVD48856.1
vABWU2101_00042	35385	35585	-	MKRENCVAGQCVQVKKKEQDNGWFQHRYRGQFGVIKYVDDDGDVHVKFGDGSIDWGKPYELKKVKD	atgaagcgtgaaaattgtgttgcgggtcagtgtgttcaggttaagaagaaggaacaagataacggttggttccaacaccgttatcgtggtcaattcggtgtcattaaatatgtggatgatgatggcgatgtacatgtcaagttcggtgatggttctatagattggggtaagccttacgaacttaagaaggtgaaagattaa	Hypothetical protein APK15_15	Acinetobacter phage APK15	0.98	2e-37	0.9394	UAW09994.1
vABWU2101_00043	35575	35793	-	MKFGKVKVGMRVRIASNPNGNRAEPENLGAVGTVSYKEPASYTGKLTVLIDFGNGIIDWVNHKNLEEVKDEA	atgaaattcggtaaagttaaagtaggtatgcgtgttcgtattgcgagtaatcctaacggtaatcgtgctgaaccagagaacttaggtgcagtaggtacagttagttataaagaaccagcaagttatactggtaagttaacagtactaatcgattttggaaatggtattattgattgggttaatcacaagaacttggaggaagttaaagatgaagcgtga	Hypothetical protein AVT95p15	Acinetobacter phage IME-200	0.97	7e-44	1	YP_009216510.1
vABWU2101_00044	35969	36136	-	MSIKGYSVTQAYVDELQELTNYEQRKREQRERKNIVKERKLDRRSKREAKRNAWV	atgtcaattaaaggttatagtgttacacaagcttatgttgatgagcttcaagaactaactaactatgaacagcgtaagcgtgaacaacgtgaacgtaagaatattgtcaaagagcgtaagttagatcgtcgctctaagcgtgaggctaaacgaaatgcgtgggtataa	Hypothetical protein AVT95p13	Acinetobacter phage IME-200	0.98	2e-21	1	YP_009216508.1
vABWU2101_00045	36147	36599	-	MTTENKYPNFCVANYSPEHWKATQKVLTDCGIKVQFLLDGVATITDEESNNPKGVYVRNGVASVLVTTAGFETAQEVCPLTIKTRNIYRHVGKLNVFEGPDLTDYSKTLSELTGKDITVNEYIESRTFSVKTSLFKKFLITLKAIVNHFR	atgactactgaaaacaaatatcctaatttctgtgttgctaactactcacctgaacattggaaagcaactcaaaaggtgcttactgattgcggtatcaaggttcaattcctgttagatggtgtcgctacaattacagatgaggaatcaaataaccctaaaggtgtatatgttcgtaatggtgtcgcttctgtgttggttactactgcgggttttgaaacagcacaggaggtgtgcccacttacaatcaaaactcgaaatatctatcgtcatgtaggtaaactaaatgtgtttgaaggtccagacttaacagattattctaaaactttgtcggagttgacgggtaaggatataacagttaatgagtacattgagtcacgtacattcagtgtaaagacctca…	Hypothetical protein fBA2_010	Acinetobacter phage vB_AbaA_fBenAci002	0.99	5e-81	0.7933	QOV07764.1
vABWU2101_00046	36601	37080	-	MTKRNAYPVGKFNNVEWNGNPIYNHKVEQVLRAVLVPDAGLNNVNAWSGGFTYNQQPTDHVRVGKSTVRGWCFEPTTNSFLIRLGIKPSALLLRLAQQHLNGVMLLREQGEDLFIPFAALYQAAYLAVFKPELLNKELNEYVSKHGTPKHFAVEVKGAK	atgactaaacgtaacgcttatcctgttggtaaatttaataatgtagagtggaacggtaatcctatctataatcacaaagtggagcaggtactccgtgctgtgttagtacctgatgctggtcttaataatgttaatgcatggagtggcgggtttacttacaaccaacaacctacagaccatgttcgtgtaggtaaaagcactgtacgtggttggtgcttcgaacctacaacaaatagcttcttaattcgcttaggtattaaaccaagtgctttgttattacgcttagcccaacagcatcttaatggtgtgatgttgctacgtgaacaaggtgaggacctattcatcccattcgctgcgttataccaagctgcatacctagcagtatttaaacctgagtta…	Hypothetical protein AU093_gp41	Acinetobacter phage vB_AbaP_PD-AB9	0.99	1e-111	0.9748	YP_009189864.1
vABWU2101_00047	37152	37328	-	MWVLILTLTVYQNNESISVSQHDFSSKAACLSAGNAYVQHSKRTQSSRYTATALCVPK	atgtgggttttaatattaacattaacagtgtatcagaataatgaaagtatttctgttagtcagcacgatttcagtagtaaagctgcttgtttgagtgcaggtaatgcttacgtgcagcatagtaaacgtacacaatcttcgagatatactgctacagcactatgtgttcctaagtga	Hypothetical protein HOU36_gp09	Acinetobacter phage vB_AbaP_B09_Aci08	0.98	6e-34	0.9828	YP_009814023.1
vABWU2101_00048	37337	37735	-	MDVRLQQVIEQYKDKTTPIRLFYMDDDGTDWLEESGCIGYVVYPKGAVSAHDFELVGAGTVLHNAIGKVVDVQTGRILYQHGSYQNPNLKVVGSHLRGWEIRHPDGRMVAFYRTKGPATRLANYLNGVTNSI	atggacgtaagacttcaacaagttattgaacagtataaagataagactacaccgattcgtctgttctatatggacgatgacggtactgactggttagaagaaagtggttgtatcggttatgttgtttacccaaaaggtgcggtatctgcccatgactttgaattagtaggcgctgggactgtactgcataacgcaatcggtaaggttgttgatgtgcagactggacgtattctatatcaacatgggagctaccagaatccaaacttaaaagtcgtgggtagtcacctacggggttgggaaatcagacatcctgacggacgtatggtagcgttctatcgtacaaaaggaccagctacccgactagctaattatcttaatggtgtaactaattcaatctga	Hypothetical protein CPT_Paty_013	Acinetobacter phage Paty	0.99	7e-93	0.9848	QQM15047.1
vABWU2101_00049	37744	37908	-	MSILEWLFVIHYFIGAALCFSIWVLPIGDKWKVIILFYFILAIPVFAWLANKYT	atgagcatacttgagtggttgtttgtgatccactactttataggtgcagcgctgtgtttctctatatgggtgttgcctataggtgataagtggaaagttattattctattctatttcattctagctatacctgtgtttgcatggttagctaacaaatatacatag	Hypothetical protein FDJ49_gp16	Acinetobacter phage vB_AbaP_D2	0.98	4e-26	0.9259	YP_009624632.1
vABWU2101_00050	37895	38011	-	MEDLMDNVLTTGLFCLTYAVLSAYEWLATPNKEEHEHT	ttggaggatttaatggataacgtacttacaactggtttattctgcttaacgtatgcagtgttatctgcatatgaatggttagctactcctaacaaggaagaacatgagcatacttga	Hypothetical protein AVT95p09	Acinetobacter phage IME-200	0.97	2e-18	0.9737	YP_009216504.1
vABWU2101_00051	37992	38171	-	MKNTSSYVNDIYKELASRIFGVPVNEVTPEQQAQARCCTFVFRYGHAGPPRKSFGGFNG	atgaagaatacttcatcatatgttaacgacatctataaagagttagcttctcgaatatttggtgtacctgttaatgaagtaactcctgagcaacaagcacaggctaggtgttgtactttcgtttttagatatggacatgctggtccacctcgtaaatcatttggaggatttaatggataa	Hypothetical protein AVT95p08	Acinetobacter phage IME-200	0.98	4e-35	0.9831	YP_009268877.1
vABWU2101_00052	38168	38764	-	MSHIIYGIEPIMTVIAQCLEETLLLQQGQYPIHYSANAEEVPSTGKQVHAMWLCAKNFGSPFHVYSGANDADKLYLSPQVNLLYRAVHDHDHAFAYELGRGTTKYEDERYLNCLMAKRCYEFALANKDIVLAMQVFFIMYHDTVGQVEYFKEKGTFCEDQRAETARRLDECAGYRALKQGRTRIAKAYMLGYMGQCGL	atgtcacatataatctatggtatcgaacctattatgactgtaattgcacagtgtcttgaagaaactctgttattacaacaagggcagtaccctatacactattcagctaatgcggaagaagttcctagcacaggtaaacaagtgcatgctatgtggttatgtgctaagaactttggttcgcctttccatgtgtatagcggtgctaacgatgcagataagttatatttaagtccacaagtaaacttactgtatcgtgctgtacacgatcatgatcacgcctttgcttacgagcttggtcgtggcacaactaagtatgaagatgagcgctatcttaactgtctaatggctaaacgatgttatgagtttgctttagctaataaagacattgtgttagctatg…	Hypothetical protein APK2_05	Acinetobacter phage vB_AbaP_APK2	0.99	7e-146	0.9949	AZU99204.1
vABWU2101_00053	38943	39317	-	MKPTVKQLQDTIAQLNEALVNWDYVVATNGERVQLPITKKVVNANRGLCFVFFLTYPDWFVEEMWNQLKNPEGTCIFPVGGDTEFYTTPNRWANPKRKELAERCVPYLQAKLEAALLKEGDACS	atgaaacctactgttaaacaactgcaagacactattgcacaacttaacgaagcgctagtgaattgggattacgttgtagcaacaaatggggaacgagtacagttacctatcaccaaaaaggtggtgaatgctaatcgtggtctatgttttgtattctttttaacgtatcctgattggtttgttgaggaaatgtggaatcagttaaagaatcccgaaggtacttgtatattccctgttggcggtgacactgagttttatactactcctaaccgatgggctaaccctaaacgtaaggaattagctgaacgttgtgtaccgtacttacaagctaaacttgaagctgcattgcttaaggaaggtgacgcatgttcttag	Hypothetical protein APK116_03	Acinetobacter phage vB_AbaP_APK116	0.99	3e-76	0.9435	QHS01490.1
vABWU2101_00054	39317	39595	-	MKSKVTLPNKLRAGGEIRQHRFTKDVALFHPNGLGYTVLVDGGLRARFGQCGEVDLGPQIGFTQTYSEERAERVEDNWLPVPEGTVITIEVL	atgaagtctaaagtaactttacctaacaagttgcgtgctggtggtgaaatacgtcaacacagatttactaaagatgtggcgctatttcatcctaacgggttaggttatacggtactagttgatgggggacttcgtgcgcggtttggacaatgtggtgaggttgatctaggtccacagatagggttcacacaaacatactccgaggaacgcgcagaacgtgttgaggataattggttgcctgttccagaaggtactgtaataacgattgaggtgttataa	Hypothetical protein HOU98_gp10	Acinetobacter phage AbKT21phiIII	0.97	6e-56	0.9451	YP_009818724.1
vABWU2101_00055	39597	40106	-	MKLLITVEDINKAIASISKRGKQLDNDIHVAGVSCLKHCDAHGDSTLLDKLVQAMPKGSRKAAFCEWALAYGNVRMLDRENKADKSAIEQGRLFAKDKSKTYDEAGAIANHWVDFKPEPDLLTTFDVHAQVAALISKYNKAINKGVDIEGKADAAKELRTLLNQLEVEA	atgaaactattaattactgttgaagatattaacaaagcaatcgcatctatctctaagcgtggtaaacaattagacaacgatattcatgttgctggtgttagttgtcttaaacactgtgatgcacatggcgatagcacattgttggataagctagttcaagctatgcctaaaggttcacgtaaagcagcgttctgtgaatgggctttagcgtatggtaatgtacgtatgcttgaccgtgaaaacaaagcagacaagagcgctattgaacaaggtcgattgttcgctaaggataagtctaaaacttatgatgaagcaggtgctattgctaaccattgggtagattttaaacctgaacctgatctgttgacgacttttgatgtacatgctcaagtggcagcg…	Hypothetical protein AU093_gp48	Acinetobacter phage vB_AbaP_PD-AB9	0.99	7e-120	1	YP_009189871.1
vABWU2101_00056	40179	40427	-	MTNYVVKNVELTTEQHDRLQGKGYKFDNTNGEGLTGGNHFIVSDRINEYSTNANARCLLTCGDFDLYESVDQIIDVLPDRFK	atgactaattatgtagtaaagaatgttgaattaaccactgaacaacatgaccgcttacaaggtaaaggttataagtttgacaacactaatggtgaaggtttaacaggcggtaatcactttatcgtgtctgaccgtatcaatgaatacagtaccaatgctaacgcccgatgtttgttaacgtgtggtgactttgatctgtatgaatcagtagatcaaatcattgatgtactacctgaccgcttcaagtaa	Hypothetical protein APK37_03	Acinetobacter phage vB_AbaP_APK37	0.98	5e-49	0.9268	AZU99404.1
vABWU2101_00057	40860	41075	-	MRDVKIGGIVKVTYYNTDKSYLAKVIDMSIDVKDEFHPIWLQLDKIDDNSLSDYWLSPEMIDVDFTIQVSV	atgcgtgatgttaaaataggtggtattgtgaaggttacttactacaataccgataaaagttatctggctaaggttatagacatgtcaatcgatgtaaaagatgaattccatccgatatggttacagcttgataaaatcgatgataattcattatcggattattggctaagccctgaaatgatagatgtcgattttactattcaagtatcagtttag	Hypothetical protein FDI34_gp02	Acinetobacter phage vB_ApiP_P2	0.98	1e-37	0.9296	YP_009610490.1
